# Supplementary material for: Dichloridobis(pyridine-2-seleno­lato-κ2 N,Se)tin(IV)
Source: Acta Crystallogr Sect E Struct Rep Online. 2013 Jun 8;69(Pt 7):m364–5. doi: 10.1107/S1600536813014657 (PMC3772407; doi:10.1107/S1600536813014657)
Supplement: Supplementary file 1 [file e-69-0m364-sup1.cif]

##############################################################################
#                                                                            #
# This CIF contains the data in a paper accepted for publication in          #
# Acta Crystallographica Section E. It conforms to the requirements of       #
# Notes for Authors for Acta Crystallographica Section E, and has been       #
# peer reviewed under the auspices of the IUCr Commission on Journals.       #
#                                                                            #
# Full details of the Crystallographic Information File format               #
# are given in the paper "The Crystallographic Information File (CIF):       #
# a New Standard Archive File for Crystallography" by S. R. Hall, F. H.      #
# Allen and I. D. Brown [Acta Cryst. (1991), A47, 655-685].                  #
#                                                                            #
# The current version of the core CIF dictionary is obtainable from          #
# ftp://ftp.iucr.org/pub/cif_core.dic.                                       #
#                                                                            #
# Software is freely available for graphical display of the structure(s)     #
# in this CIF. For information consult the CIF software page                 #
# http://www.iucr.org/resources/cif/software.                                #
#                                                                            #
# This file may be used for bona fide research purposes within the           #
# scientific community so long as proper attribution is given to the journal # 
# article from which it was obtained.                                        #
#                                                                            #
##############################################################################
data_global
_audit_creation_method     'from SHELXL97 CIF and IUCr SHELXL97-template'
_journal_date_recd_electronic     2013-05-14
_journal_date_accepted     2013-05-27
_journal_name_full     'Acta Crystallographica, Section E'
_journal_year     2013
_journal_volume     69
_journal_issue      7
_journal_page_first     m364
_journal_page_last     m365
_journal_paper_category     QM
_journal_paper_doi     10.1107/S1600536813014657
_journal_coeditor_code     CV5413
_publ_contact_author_name     'Sheyda R. Ismaylova'
_publ_contact_author_address
;
Baku State University
Z. Khalilov Street 23
Baku AZ-1148
Azerbaijan
;
_publ_contact_author_email     isheydi02@gmail.com
_publ_contact_author_fax     '+994-012-4983376'
_publ_contact_author_phone     '+994-012-5108547'
_publ_section_title
;
Dichloridobis(pyridine-2-selenolato-\k^2^<i>N</i>,<i>Se</i>)tin(IV)
;
loop_
    _publ_author_name
    _publ_author_address
    'Gunay Z. Mammadova'
;
Baku State University
Z. Khalilov Street 23
Baku AZ-1148
Azerbaijan
;
    'Sheyda R. Ismaylova'
;
Baku State University
Z. Khalilov Street 23
Baku AZ-1148
Azerbaijan
;
    'Zhanna V. Matsulevich'
;
R. E. Alekseev Nizhny Novgorod State Technical University
24 Minin Street
Nizhny Novgorod 603950
Russian Federation
;
    'Vladimir K. Osmanov'
;
R. E. Alekseev Nizhny Novgorod State Technical University
24 Minin Street
Nizhny Novgorod 603950
Russian Federation
;
    'Alexander V. Borisov'
;
R. E. Alekseev Nizhny Novgorod State Technical University
24 Minin Street
Nizhny Novgorod 603950
Russian Federation
;
    'Victor N. Khrustalev'
;
X-Ray Structural Centre
A. N.Nesmeyanov Institute of Organoelement Compounds
Russian Academy of Sciences
28 Vavilov Street
B-334 Moscow 119991
Russian Federation
;
data_I
_audit_creation_method     SHELXL97
_chemical_name_systematic
;
Dichloridobis(pyridine-2-selenolato-\k^2^<i>N</i>,<i>Se</i>)tin(IV)
;
_chemical_name_common     ?
_chemical_formula_moiety     'C10 H8 Cl2 N2 Se2 Sn'
_chemical_formula_sum     'C10 H8 Cl2 N2 Se2 Sn'
_chemical_formula_iupac     '[Sn Cl2 (C5 H4 N Se)2]'
_chemical_formula_weight     503.69
_chemical_melting_point     ?
_symmetry_cell_setting     monoclinic
_symmetry_space_group_name_H-M     'C 2/c'
_symmetry_space_group_name_Hall     '-C 2yc'
loop_
    _symmetry_equiv_pos_as_xyz
    'x, y, z'
    '-x, y, -z+1/2'
    'x+1/2, y+1/2, z'
    '-x+1/2, y+1/2, -z+1/2'
    '-x, -y, -z'
    'x, -y, z-1/2'
    '-x+1/2, -y+1/2, -z'
    'x+1/2, -y+1/2, z-1/2'
_cell_length_a     6.5174(4)
_cell_length_b     13.1221(8)
_cell_length_c     16.3066(9)
_cell_angle_alpha     90.00
_cell_angle_beta     100.1940(10)
_cell_angle_gamma     90.00
_cell_volume     1372.56(14)
_cell_formula_units_Z     4
_cell_measurement_reflns_used     4192
_cell_measurement_theta_min     2.54
_cell_measurement_theta_max     32.35
_cell_measurement_temperature     100(2)
_exptl_crystal_description     prism
_exptl_crystal_colour     yellow
_exptl_crystal_size_max     0.18
_exptl_crystal_size_mid     0.15
_exptl_crystal_size_min     0.15
_exptl_crystal_density_diffrn     2.438
_exptl_crystal_density_meas     ?
_exptl_crystal_density_method     'not measured'
_exptl_crystal_F_000     936
_exptl_absorpt_coefficient_mu     7.532
_exptl_absorpt_correction_type     multi-scan
_exptl_absorpt_process_details     '(SADABS; Sheldrick, 2003)'
_exptl_absorpt_correction_T_min     0.344
_exptl_absorpt_correction_T_max     0.398
_exptl_special_details
;
;
_diffrn_ambient_temperature     100(2)
_diffrn_radiation_type     MoK\a
_diffrn_radiation_wavelength     0.71073
_diffrn_radiation_source     'fine-focus sealed tube'
_diffrn_radiation_monochromator     graphite
_diffrn_measurement_device_type     'Bruker APEXII CCD'
_diffrn_measurement_method     '\f and \w scans'
_diffrn_detector_area_resol_mean     ?
_diffrn_reflns_number     9918
_diffrn_reflns_av_R_equivalents     0.0309
_diffrn_reflns_av_sigmaI/netI     0.0270
_diffrn_reflns_theta_min     2.54
_diffrn_reflns_theta_max     32.45
_diffrn_reflns_theta_full     32.45
_diffrn_measured_fraction_theta_max     0.997
_diffrn_measured_fraction_theta_full     0.997
_diffrn_reflns_limit_h_min     -9
_diffrn_reflns_limit_h_max     9
_diffrn_reflns_limit_k_min     -19
_diffrn_reflns_limit_k_max     19
_diffrn_reflns_limit_l_min     -24
_diffrn_reflns_limit_l_max     24
_refine_special_details
;
Refinement of <i>F</i>^2^ against ALL reflections. The weighted <i>R</i>-factor
<i>wR</i> and goodness of fit <i>S</i> are based on <i>F</i>^2^, conventional
<i>R</i>-factors <i>R</i> are based on <i>F</i>, with <i>F</i> set to zero for
negative <i>F</i>^2^. The threshold expression of <i>F</i>^2^ >
\s(<i>F</i>^2^) is used only for calculating <i>R</i>-factors(gt) <i>etc</i>.
and is not relevant to the choice of reflections for refinement.
<i>R</i>-factors based on <i>F</i>^2^ are statistically about twice as large
as those based on <i>F</i>, and <i>R</i>-factors based on ALL data will be
even larger.
;
_reflns_number_total     2464
_reflns_number_gt     2149
_reflns_threshold_expression     I>2\s(I)
_refine_ls_structure_factor_coef     Fsqd
_refine_ls_matrix_type     full
_refine_ls_R_factor_all     0.0334
_refine_ls_R_factor_gt     0.0259
_refine_ls_wR_factor_gt     0.0591
_refine_ls_wR_factor_ref     0.0626
_refine_ls_goodness_of_fit_ref     1.001
_refine_ls_restrained_S_all     1.001
_refine_ls_number_reflns     2464
_refine_ls_number_parameters     78
_refine_ls_number_restraints     0
_refine_ls_hydrogen_treatment     constr
_refine_ls_weighting_scheme     calc
_refine_ls_weighting_details
                'calc w = 1/[\s^2^(Fo^2^)+(0.037P)^2^] where P=(Fo^2^+2Fc^2^)/3'
_atom_sites_solution_hydrogens     geom
_atom_sites_solution_primary     direct
_atom_sites_solution_secondary     difmap
_refine_ls_shift/su_max     0.001
_refine_ls_shift/su_mean     0.000
_refine_diff_density_max     0.786
_refine_diff_density_min     -0.867
_refine_ls_extinction_method     none
_refine_ls_extinction_coef     ?
loop_
    _atom_type_symbol
    _atom_type_description
    _atom_type_scat_dispersion_real
    _atom_type_scat_dispersion_imag
    _atom_type_scat_source
    'C' 'C' 0.0033 0.0016
                         'International Tables Vol C Tables 4.2.6.8 and 6.1.1.4'
    'H' 'H' 0.0000 0.0000
                         'International Tables Vol C Tables 4.2.6.8 and 6.1.1.4'
    'N' 'N' 0.0061 0.0033
                         'International Tables Vol C Tables 4.2.6.8 and 6.1.1.4'
    'Cl' 'Cl' 0.1484 0.1585
                         'International Tables Vol C Tables 4.2.6.8 and 6.1.1.4'
    'Se' 'Se' -0.0929 2.2259
                         'International Tables Vol C Tables 4.2.6.8 and 6.1.1.4'
    'Sn' 'Sn' -0.6537 1.4246
                         'International Tables Vol C Tables 4.2.6.8 and 6.1.1.4'
_computing_data_collection     'APEX2 (Bruker, 2005)'
_computing_cell_refinement     'SAINT (Bruker, 2001)'
_computing_data_reduction     'SAINT (Bruker, 2001)'
_computing_structure_solution     'SHELXTL (Sheldrick, 2008)'
_computing_structure_refinement     'SHELXTL (Sheldrick, 2008)'
_computing_molecular_graphics     'SHELXTL (Sheldrick, 2008)'
_computing_publication_material     'SHELXTL (Sheldrick, 2008)'
loop_
    _atom_site_type_symbol
    _atom_site_label
    _atom_site_fract_x
    _atom_site_fract_y
    _atom_site_fract_z
    _atom_site_U_iso_or_equiv
    _atom_site_adp_type
    _atom_site_calc_flag
    _atom_site_refinement_flags
    _atom_site_occupancy
    _atom_site_symmetry_multiplicity
    _atom_site_disorder_assembly
    _atom_site_disorder_group
    Sn Sn1 0.5000 0.622617(17) 0.2500 0.01852(6) Uani d S 1 2 . .
    Se Se1 0.16999(4) 0.584912(19) 0.140130(15) 0.02190(7) Uani d . 1 1 . .
    Cl Cl1 0.67676(9) 0.74412(5) 0.17723(4) 0.02544(12) Uani d . 1 1 . .
    N N1 0.5494(3) 0.49464(16) 0.16204(12) 0.0204(4) Uani d . 1 1 . .
    C C2 0.3618(4) 0.48906(18) 0.11081(14) 0.0209(4) Uani d . 1 1 . .
    C C3 0.3249(4) 0.41919(19) 0.04601(16) 0.0237(5) Uani d . 1 1 . .
    H H3 0.1933 0.4158 0.0101 0.028 Uiso calc R 1 1 . .
    C C4 0.4867(4) 0.35439(19) 0.03530(16) 0.0263(5) Uani d . 1 1 . .
    H H4 0.4663 0.3060 -0.0087 0.032 Uiso calc R 1 1 . .
    C C5 0.6780(4) 0.35981(19) 0.08840(17) 0.0257(5) Uani d . 1 1 . .
    H H5 0.7885 0.3153 0.0814 0.031 Uiso calc R 1 1 . .
    C C6 0.7045(4) 0.4308(2) 0.15137(16) 0.0235(5) Uani d . 1 1 . .
    H H6 0.8348 0.4350 0.1881 0.028 Uiso calc R 1 1 . .
loop_
    _atom_site_aniso_label
    _atom_site_aniso_U_11
    _atom_site_aniso_U_22
    _atom_site_aniso_U_33
    _atom_site_aniso_U_12
    _atom_site_aniso_U_13
    _atom_site_aniso_U_23
    Sn1 0.01985(11) 0.01864(11) 0.01647(10) 0.000 0.00155(8) 0.000
    Se1 0.01990(12) 0.02333(13) 0.02113(12) 0.00098(8) -0.00005(9) -0.00003(8)
    Cl1 0.0290(3) 0.0255(3) 0.0217(3) -0.0056(2) 0.0040(2) 0.0025(2)
    N1 0.0221(9) 0.0210(9) 0.0176(9) -0.0009(7) 0.0018(7) 0.0003(7)
    C2 0.0218(10) 0.0201(10) 0.0203(10) -0.0017(8) 0.0026(8) 0.0022(8)
    C3 0.0270(11) 0.0237(11) 0.0191(11) -0.0029(9) 0.0001(9) 0.0003(8)
    C4 0.0353(13) 0.0206(11) 0.0231(11) -0.0035(9) 0.0055(10) -0.0029(9)
    C5 0.0317(12) 0.0215(11) 0.0247(12) 0.0035(9) 0.0074(10) 0.0004(9)
    C6 0.0245(11) 0.0239(11) 0.0227(11) 0.0007(9) 0.0054(9) 0.0033(9)
_geom_special_details
;
All e.s.d.'s (except the e.s.d. in the dihedral angle between two l.s. planes)
are estimated using the full covariance matrix. The cell e.s.d.'s are taken
into account individually in the estimation of e.s.d.'s in distances, angles
and torsion angles; correlations between e.s.d.'s in cell parameters are only
used when they are defined by crystal symmetry. An approximate (isotropic)
treatment of cell e.s.d.'s is used for estimating e.s.d.'s involving l.s.
planes.
;
loop_
    _geom_bond_atom_site_label_1
    _geom_bond_atom_site_label_2
    _geom_bond_site_symmetry_2
    _geom_bond_distance
    _geom_bond_publ_flag
    Sn1 N1 . 2.268(2) ?
    Sn1 Cl1 . 2.4002(6) ?
    Sn1 Se1 . 2.5917(3) ?
    Se1 C2 . 1.893(2) ?
    N1 C6 . 1.348(3) ?
    N1 C2 . 1.355(3) ?
    C2 C3 . 1.388(3) ?
    C3 C4 . 1.389(4) ?
    C3 H3 . 0.9500 ?
    C4 C5 . 1.388(4) ?
    C4 H4 . 0.9500 ?
    C5 C6 . 1.375(4) ?
    C5 H5 . 0.9500 ?
    C6 H6 . 0.9500 ?
loop_
    _geom_angle_atom_site_label_1
    _geom_angle_atom_site_label_2
    _geom_angle_atom_site_label_3
    _geom_angle_site_symmetry_1
    _geom_angle_site_symmetry_3
    _geom_angle
    _geom_angle_publ_flag
    N1 Sn1 N1 . 2_655 84.47(10) ?
    N1 Sn1 Cl1 . . 92.57(5) ?
    N1 Sn1 Cl1 2_655 . 159.83(5) ?
    Cl1 Sn1 Cl1 . 2_655 96.75(3) ?
    N1 Sn1 Se1 . . 67.34(5) ?
    N1 Sn1 Se1 2_655 . 95.89(5) ?
    Cl1 Sn1 Se1 . . 101.376(16) ?
    Cl1 Sn1 Se1 2_655 . 93.231(16) ?
    N1 Sn1 Se1 . 2_655 95.89(5) ?
    Se1 Sn1 Se1 . 2_655 157.988(15) ?
    C2 Se1 Sn1 . . 78.30(7) ?
    C6 N1 C2 . . 120.2(2) ?
    C6 N1 Sn1 . . 137.34(17) ?
    C2 N1 Sn1 . . 102.49(15) ?
    N1 C2 C3 . . 121.4(2) ?
    N1 C2 Se1 . . 111.86(17) ?
    C3 C2 Se1 . . 126.74(19) ?
    C2 C3 C4 . . 117.9(2) ?
    C2 C3 H3 . . 121.1 ?
    C4 C3 H3 . . 121.1 ?
    C5 C4 C3 . . 120.5(2) ?
    C5 C4 H4 . . 119.7 ?
    C3 C4 H4 . . 119.7 ?
    C6 C5 C4 . . 118.8(2) ?
    C6 C5 H5 . . 120.6 ?
    C4 C5 H5 . . 120.6 ?
    N1 C6 C5 . . 121.3(2) ?
    N1 C6 H6 . . 119.4 ?
    C5 C6 H6 . . 119.4 ?
loop_
    _geom_torsion_atom_site_label_1
    _geom_torsion_atom_site_label_2
    _geom_torsion_atom_site_label_3
    _geom_torsion_atom_site_label_4
    _geom_torsion_site_symmetry_1
    _geom_torsion_site_symmetry_2
    _geom_torsion_site_symmetry_3
    _geom_torsion_site_symmetry_4
    _geom_torsion
    _geom_torsion_publ_flag
    N1 Sn1 Se1 C2 . . . . -0.40(9) ?
    N1 Sn1 Se1 C2 2_655 . . . -81.89(9) ?
    Cl1 Sn1 Se1 C2 . . . . 87.63(7) ?
    Cl1 Sn1 Se1 C2 2_655 . . . -174.81(7) ?
    Se1 Sn1 Se1 C2 2_655 . . . -43.00(7) ?
    N1 Sn1 N1 C6 2_655 . . . -80.3(2) ?
    Cl1 Sn1 N1 C6 . . . . 79.7(2) ?
    Cl1 Sn1 N1 C6 2_655 . . . -162.64(17) ?
    Se1 Sn1 N1 C6 . . . . -179.0(3) ?
    Se1 Sn1 N1 C6 2_655 . . . -13.8(2) ?
    N1 Sn1 N1 C2 2_655 . . . 99.31(15) ?
    Cl1 Sn1 N1 C2 . . . . -100.69(14) ?
    Cl1 Sn1 N1 C2 2_655 . . . 16.9(3) ?
    Se1 Sn1 N1 C2 . . . . 0.56(12) ?
    Se1 Sn1 N1 C2 2_655 . . . 165.79(14) ?
    C6 N1 C2 C3 . . . . -0.8(3) ?
    Sn1 N1 C2 C3 . . . . 179.55(19) ?
    C6 N1 C2 Se1 . . . . 178.91(17) ?
    Sn1 N1 C2 Se1 . . . . -0.77(17) ?
    Sn1 Se1 C2 N1 . . . . 0.67(15) ?
    Sn1 Se1 C2 C3 . . . . -179.7(2) ?
    N1 C2 C3 C4 . . . . 0.3(4) ?
    Se1 C2 C3 C4 . . . . -179.38(18) ?
    C2 C3 C4 C5 . . . . 0.3(4) ?
    C3 C4 C5 C6 . . . . -0.4(4) ?
    C2 N1 C6 C5 . . . . 0.7(4) ?
    Sn1 N1 C6 C5 . . . . -179.76(18) ?
    C4 C5 C6 N1 . . . . -0.1(4) ?
loop_
    _geom_hbond_atom_site_label_D
    _geom_hbond_atom_site_label_H
    _geom_hbond_atom_site_label_A
    _geom_hbond_site_symmetry_A
    _geom_hbond_distance_DH
    _geom_hbond_distance_HA
    _geom_hbond_distance_DA
    _geom_hbond_angle_DHA
    _geom_hbond_publ_flag
    C4 H4 Cl1 5_665 0.95 2.82 3.675(3) 151 yes
_iucr_refine_instructions_details
;
TITL I in C2/c
CELL 0.71073   6.5174  13.1221  16.3066  90.000 100.194  90.000
ZERR    4.00   0.0004   0.0008   0.0009   0.000   0.001   0.000
LATT  7
SYMM -X, Y, 0.5-Z
SFAC C H N CL SE SN
UNIT 40 32 8 8 8 4
TEMP -173.0
SIZE 0.15 0.15 0.18
L.S. 12
BOND $H
ACTA
CONF
WGHT    0.037000
FVAR       0.06530
SN1   6    0.500000    0.622617    0.250000    10.50000    0.01985    0.01864 =
         0.01647    0.00000    0.00155    0.00000
SE1   5    0.169990    0.584912    0.140130    11.00000    0.01990    0.02333 =
         0.02113   -0.00003   -0.00005    0.00098
CL1   4    0.676764    0.744117    0.177228    11.00000    0.02900    0.02545 =
         0.02168    0.00250    0.00398   -0.00557
N1    3    0.549376    0.494641    0.162039    11.00000    0.02206    0.02102 =
         0.01759    0.00028    0.00177   -0.00090
C2    1    0.361798    0.489062    0.110810    11.00000    0.02182    0.02015 =
         0.02030    0.00221    0.00260   -0.00174
C3    1    0.324935    0.419185    0.046010    11.00000    0.02702    0.02368 =
         0.01908    0.00033    0.00014   -0.00290
AFIX  43
H3    2    0.193324    0.415756    0.010127    11.00000   -1.20000
AFIX   0
C4    1    0.486715    0.354392    0.035295    11.00000    0.03528    0.02059 =
         0.02307   -0.00286    0.00554   -0.00354
AFIX  43
H4    2    0.466274    0.305997   -0.008728    11.00000   -1.20000
AFIX   0
C5    1    0.677969    0.359811    0.088403    11.00000    0.03173    0.02151 =
         0.02469    0.00036    0.00742    0.00353
AFIX  43
H5    2    0.788459    0.315278    0.081362    11.00000   -1.20000
AFIX   0
C6    1    0.704525    0.430814    0.151374    11.00000    0.02453    0.02389 =
         0.02268    0.00332    0.00545    0.00069
AFIX  43
H6    2    0.834798    0.434976    0.188099    11.00000   -1.20000
HKLF 4
REM I in C2/c
REM R1 =  0.0259 for   2149 Fo > 4sig(Fo)  and  0.0334 for all   2464 data
REM     78 parameters refined using      0 restraints
END
WGHT      0.0314      0.0000
REM Highest difference peak  0.786,  deepest hole -0.867,  1-sigma level  0.137
Q1    1   0.5592  0.6187  0.2114  11.00000  0.05    0.79
Q2    1   0.6110  0.6319  0.2714  11.00000  0.05    0.60
Q3    1   0.1021  0.5781  0.1833  11.00000  0.05    0.54
Q4    1   0.2606  0.5649  0.1093  11.00000  0.05    0.53
Q5    1   0.5839  0.6581  0.2649  11.00000  0.05    0.51
Q6    1   0.2435  0.6110  0.1104  11.00000  0.05    0.51
Q7    1   0.0588  0.5916  0.1183  11.00000  0.05    0.48
Q8    1   0.4660  0.4999  0.1284  11.00000  0.05    0.47
Q9    1   0.3963  0.3763  0.0386  11.00000  0.05    0.41
Q10   1   0.5854  0.3266  0.0726  11.00000  0.05    0.41
Q11   1   0.5926  0.3726  0.0445  11.00000  0.05    0.39
Q12   1   0.6964  0.3965  0.0084  11.00000  0.05    0.37
Q13   1   0.8328  0.4176 -0.0039  11.00000  0.05    0.37
Q14   1   0.7075  0.4019 -0.0218  11.00000  0.05    0.37
Q15   1   0.3746  0.5984  0.0861  11.00000  0.05    0.37
Q16   1   0.8384  0.6027  0.1786  11.00000  0.05    0.36
Q17   1   0.3009  0.5841  0.1660  11.00000  0.05    0.35
Q18   1   0.7314  0.6319  0.2610  11.00000  0.05    0.35
Q19   1   0.2750  0.5579  0.1602  11.00000  0.05    0.35
Q20   1   0.8056  0.4766  0.1870  11.00000  0.05    0.34
;
