# Supplementary material for: Dichloridobis(pyridine-2-seleno­lato-κ2 N,Se)tin(IV)
Source: Acta Crystallogr Sect E Struct Rep Online. 2013 Jun 8;69(Pt 7):m364–5. doi: 10.1107/S1600536813014657 (PMC3772407; doi:10.1107/S1600536813014657)
Supplement: Supplementary file 2 [file e-69-0m364-Isup2.hkl]

# 
# h,k,l, Fc-squared, Fo-squared, sigma(Fo-squared) and status flag 
# 
data_I
_shelx_title ' 659M1_0m in C2/c' 
_shelx_refln_list_code          4 
_shelx_F_calc_maximum      507.58 
_exptl_crystal_F_000       936.00 
_reflns_d_resolution_high  0.6624 
 
loop_ 
 _symmetry_equiv_pos_as_xyz 
 'x, y, z' 
 '-x, y, -z+1/2' 
 'x+1/2, y+1/2, z' 
 '-x+1/2, y+1/2, -z+1/2' 
 '-x, -y, -z' 
 'x, -y, z-1/2' 
 '-x+1/2, -y+1/2, -z' 
 'x+1/2, -y+1/2, z-1/2' 
 
_cell_length_a     6.5174 
_cell_length_b    13.1221 
_cell_length_c    16.3066 
_cell_angle_alpha  90.000 
_cell_angle_beta  100.194 
_cell_angle_gamma  90.000 
 
_shelx_F_squared_multiplier     1.000 
 
loop_ 
 _refln_index_h 
 _refln_index_k 
 _refln_index_l 
 _refln_F_squared_calc 
 _refln_F_squared_meas 
 _refln_F_squared_sigma 
 _refln_observed_status 
   2   0   0      996.22     1370.88    104.59 o 
   4   0   0     1392.01     1318.15     94.09 o 
   6   0   0    57919.46    53645.23    883.99 o 
   8   0   0      463.44      653.03     99.82 o 
   1   1   0    26983.86    27876.09    215.57 o 
   3   1   0    51406.31    48608.01    525.13 o 
   5   1   0      741.73      780.79     62.70 o 
   7   1   0      288.39      255.82     51.89 o 
   9   1   0     3779.97     3794.06    146.53 o 
   0   2   0    15959.60    18538.58    288.38 o 
   2   2   0       12.78       34.93     17.08 o 
   4   2   0      580.49      569.17     36.64 o 
   6   2   0      470.72      420.01     55.92 o 
   8   2   0       27.77        9.98     42.00 o 
   1   3   0     9775.90    10491.81    121.24 o 
   3   3   0     9084.36     9129.34    116.11 o 
   5   3   0     6113.51     6250.42    117.97 o 
   7   3   0     1761.43     1736.03     97.94 o 
   9   3   0      812.02      835.95     87.08 o 
   0   4   0    35749.56    38427.68    740.03 o 
   2   4   0    12326.52    12470.46    145.60 o 
   4   4   0    10408.38    10406.28    137.34 o 
   6   4   0    10881.44    10220.46    212.42 o 
   8   4   0     1472.15     1482.38     99.86 o 
   1   5   0      114.65      246.13     36.87 o 
   3   5   0    48379.55    46657.55    405.60 o 
   5   5   0      193.56      260.68     59.84 o 
   7   5   0      231.53      259.68     56.93 o 
   9   5   0     4659.73     4886.68    185.86 o 
   0   6   0    59392.53    61840.50    707.38 o 
   2   6   0    28634.68    29509.05    338.74 o 
   4   6   0     3629.09     3638.40     81.87 o 
   6   6   0    15015.48    14420.98    261.40 o 
   8   6   0     2795.75     2899.85    126.22 o 
   1   7   0    35106.73    37373.48    487.55 o 
   3   7   0      405.92      359.47     32.25 o 
   5   7   0     7013.78     7055.79    140.26 o 
   7   7   0     4336.01     4374.13    146.58 o 
   9   7   0      219.17      245.71     71.50 o 
   0   8   0    18328.04    19642.54    288.30 o 
   2   8   0    18859.72    19680.61    215.52 o 
   4   8   0     7838.16     7684.25    127.53 o 
   6   8   0     2800.33     2762.14    113.34 o 
   8   8   0     1618.55     1622.59    102.05 o 
   1   9   0    10077.93    10804.52    148.83 o 
   3   9   0     4894.24     4931.23     98.87 o 
   5   9   0     2081.50     2069.97     85.76 o 
   7   9   0     1297.83     1414.71     95.13 o 
   0  10   0     2097.08     2242.41    116.21 o 
   2  10   0       57.56      133.89     27.92 o 
   4  10   0      149.02      147.07     40.03 o 
   6  10   0      333.86      353.97     73.11 o 
   8  10   0        6.30       46.46    102.36 o 
   1  11   0     9734.74     9739.10    241.33 o 
   3  11   0     3000.09     3115.73     91.93 o 
   5  11   0     8190.31     8051.64    182.54 o 
   7  11   0     1362.79     1553.73    119.63 o 
   0  12   0     7843.40     7654.08    252.01 o 
   2  12   0    20402.79    19446.34    309.05 o 
   4  12   0    10669.44    10237.43    214.70 o 
   6  12   0     1076.18     1126.80    144.54 o 
   1  13   0     3636.96     3550.50    123.23 o 
   3  13   0      164.29      155.22     47.70 o 
   5  13   0     1888.86     1863.14    120.76 o 
   7  13   0     1825.09     1955.98    190.87 o 
   0  14   0      887.75      781.52     99.08 o 
   2  14   0      157.70      121.16     48.08 o 
   4  14   0      107.91      121.65     48.01 o 
   6  14   0       28.04       50.77     80.50 o 
   1  15   0     2083.95     1998.90    100.79 o 
   3  15   0      527.07      552.62     67.28 o 
   5  15   0      709.68      483.95     80.96 o 
   0  16   0     1827.08     1863.57    142.22 o 
   2  16   0     2872.00     2960.00    120.78 o 
   4  16   0     2048.14     1973.88    117.45 o 
   1  17   0     4217.09     4071.03    141.23 o 
   3  17   0      286.79      268.40     59.77 o 
   0  18   0     3125.93     3166.64    316.58 o 
   2  18   0     2059.07     2113.81    141.14 o 
   4  18   0      781.11      799.62    165.81 o 
   1  19   0       31.03      -57.50     72.10 o 
  -9   1   1      957.06     1110.80     92.14 o 
  -7   1   1     2006.54     1836.48     97.51 o 
  -5   1   1     1261.13     1338.43     76.22 o 
  -3   1   1    10511.79    10524.60    123.31 o 
  -1   1   1    21171.61    22111.35    179.76 o 
   1   1   1     4916.88     5420.43     87.91 o 
   3   1   1    14423.77    14872.38    144.55 o 
   5   1   1     6343.97     6128.15    150.94 o 
   7   1   1      457.92      418.79     62.22 o 
   9   1   1     1262.09     1279.29     97.89 o 
  -8   2   1      112.06      122.05     53.14 o 
  -6   2   1    17304.95    16550.18    333.06 o 
  -4   2   1    18399.39    18108.71    214.95 o 
  -2   2   1       84.65      148.91     19.22 o 
   0   2   1    80311.20    80301.27    603.09 o 
   2   2   1    40563.75    39922.32    330.42 o 
   4   2   1       60.65       99.07     40.63 o 
   6   2   1    19957.31    19060.55    308.69 o 
   8   2   1     2955.82     3017.98    229.49 o 
  -9   3   1     3889.89     4080.82    154.10 o 
  -7   3   1     6316.63     5778.40    164.51 o 
  -5   3   1    10779.17    10641.19    160.90 o 
  -3   3   1    88471.20    85161.98    865.79 o 
  -1   3   1    18562.78    19425.31    193.64 o 
   1   3   1    34996.32    38090.05    311.38 o 
   3   3   1   108133.45   103468.41    948.77 o 
   5   3   1     1430.53     1607.93     62.64 o 
   7   3   1     1167.76     1266.84     88.40 o 
   9   3   1     7067.20     7471.80    216.81 o 
  -8   4   1     2100.00     2201.13    134.04 o 
  -6   4   1     4222.62     4073.97    131.68 o 
  -4   4   1     1857.06     1919.10    126.37 o 
  -2   4   1    17120.96    17262.86    175.17 o 
   0   4   1    10654.59    11989.80    152.34 o 
   2   4   1     4013.08     4532.85     75.38 o 
   4   4   1    12132.94    11760.10    151.79 o 
   6   4   1     3532.62     3382.66    124.90 o 
   8   4   1      203.73      161.44     55.28 o 
  -9   5   1      279.26      367.94     72.03 o 
  -7   5   1     1166.47     1248.47     85.83 o 
  -5   5   1     2530.74     2455.42     88.19 o 
  -3   5   1     4184.77     4340.36    147.77 o 
  -1   5   1    11034.18    11862.91    132.67 o 
   1   5   1     8170.34     8723.92    165.18 o 
   3   5   1     5663.68     5540.62     95.89 o 
   5   5   1     2711.07     2764.98     85.12 o 
   7   5   1     2018.70     2007.78    103.31 o 
   9   5   1      483.53      552.59     76.25 o 
  -8   6   1     1990.11     1956.40    109.45 o 
  -6   6   1     3379.74     3310.01    120.65 o 
  -4   6   1     6577.95     6451.56    109.14 o 
  -2   6   1    19620.57    20337.79    209.63 o 
   0   6   1    20336.38    21768.80    230.57 o 
   2   6   1    12984.54    13097.41    156.16 o 
   4   6   1    10586.32    10651.19    149.73 o 
   6   6   1     4136.74     4143.00    135.03 o 
   8   6   1     1858.60     1982.53    110.26 o 
  -9   7   1     1106.76     1239.81    133.15 o 
  -7   7   1     1767.44     1899.13    100.10 o 
  -5   7   1     1235.15     1114.44     60.38 o 
  -3   7   1     9791.15     9947.37    137.93 o 
  -1   7   1    14140.60    15034.66    218.03 o 
   1   7   1     5771.62     5959.97     94.36 o 
   3   7   1     8376.42     8434.90    127.80 o 
   5   7   1     5280.04     5226.14    120.94 o 
   7   7   1      530.07      537.88     70.40 o 
  -8   8   1     1982.88     2082.55    111.68 o 
  -6   8   1     3237.11     3218.30    133.02 o 
  -4   8   1     2405.62     2395.46     71.35 o 
  -2   8   1    15782.68    15523.57    181.69 o 
   0   8   1    22605.93    23638.02    272.61 o 
   2   8   1     1401.45     1515.97     53.64 o 
   4   8   1     9548.87     9713.37    147.74 o 
   6   8   1     6226.45     6299.52    167.24 o 
   8   8   1        4.69        8.10     47.60 o 
  -7   9   1       43.61       50.07     46.07 o 
  -5   9   1    22457.52    22191.40    287.47 o 
  -3   9   1     5291.45     5388.61    102.23 o 
  -1   9   1     1646.89     1764.00     75.51 o 
   1   9   1    44182.07    43617.97    454.10 o 
   3   9   1     6435.69     6440.19    115.25 o 
   5   9   1     2932.28     3140.13    111.87 o 
   7   9   1     5884.82     6081.37    174.61 o 
  -8  10   1     3881.79     4090.55    217.42 o 
  -6  10   1      409.15      514.14     63.34 o 
  -4  10   1     3443.21     3384.21     87.43 o 
  -2  10   1    24747.86    24389.46    258.73 o 
   0  10   1     1103.07     1192.05     56.53 o 
   2  10   1     3168.51     3140.27     78.10 o 
   4  10   1    20293.34    20247.21    242.29 o 
   6  10   1      159.57      145.92     48.77 o 
   8  10   1      533.34      458.41     86.70 o 
  -7  11   1     1017.50      967.60    103.62 o 
  -5  11   1     3980.73     4066.06    130.10 o 
  -3  11   1     3224.35     3251.38    105.64 o 
  -1  11   1     2967.59     3078.22    100.84 o 
   1  11   1     6859.71     6761.14    132.68 o 
   3  11   1     3098.44     3120.87    103.94 o 
   5  11   1     1500.87     1570.01     77.01 o 
   7  11   1     1124.61     1184.03    152.55 o 
  -6  12   1      199.69      306.84     95.72 o 
  -4  12   1      693.92      628.12     66.41 o 
  -2  12   1        0.26       21.06     53.48 o 
   0  12   1      190.96      211.71     47.61 o 
   2  12   1      376.99      363.54     56.93 o 
   4  12   1        5.16       49.33     52.13 o 
   6  12   1       34.02       29.69    106.70 o 
  -7  13   1      323.55      543.96    122.26 o 
  -5  13   1      668.11      555.48    202.23 o 
  -3  13   1      530.18      518.04     62.14 o 
  -1  13   1     1990.46     2158.02     98.25 o 
   1  13   1     2776.26     2842.86    110.94 o 
   3  13   1      773.73      750.84     70.36 o 
   5  13   1      553.85      572.24    184.07 o 
   7  13   1     1085.68     1286.41    161.36 o 
  -6  14   1       31.45      -20.90     89.11 o 
  -4  14   1      303.27      486.89    137.28 o 
  -2  14   1    22795.58    21388.90    337.27 o 
   0  14   1       18.11      172.51     96.13 o 
   2  14   1     2453.37     2380.21    107.08 o 
   4  14   1    11959.13    11609.19    238.82 o 
   6  14   1       19.70      -40.15     80.50 o 
  -5  15   1     8175.51     8634.40    334.68 o 
  -3  15   1      464.84      399.21     60.55 o 
  -1  15   1     2600.97     2457.34    108.23 o 
   1  15   1    17985.83    17275.73    298.68 o 
   3  15   1      994.92      896.95     79.24 o 
   5  15   1     1702.10     1501.04    112.87 o 
  -4  16   1       29.80       23.06     64.99 o 
  -2  16   1     1744.90     1652.86     97.30 o 
   0  16   1       44.42      183.20     69.31 o 
   2  16   1       16.32       32.98     44.39 o 
   4  16   1     1274.76     1472.91     95.61 o 
  -5  17   1      271.55      479.86     84.20 o 
  -3  17   1      520.31      491.03     74.88 o 
  -1  17   1      345.03      254.04     57.14 o 
   1  17   1      177.04      134.73     57.88 o 
   3  17   1      758.15      721.85     95.33 o 
  -4  18   1     1329.86     1659.17    160.01 o 
  -2  18   1     1172.70     1180.57     86.99 o 
   0  18   1     1196.53     1244.33    100.19 o 
   2  18   1     1494.29     1497.66     95.47 o 
  -1  19   1      446.01      374.04     66.47 o 
   1  19   1     1881.51     1969.86    140.81 o 
  -8   0   2      683.29      713.06    104.43 o 
  -6   0   2     2361.15     2397.66    147.24 o 
  -4   0   2    75051.37    69102.85   1487.92 o 
  -2   0   2    22404.76    23431.87    305.40 o 
   0   0   2    56893.04    53062.50    466.51 o 
   2   0   2   120460.37   111807.20   1178.88 o 
   4   0   2     7696.47     7420.50    142.45 o 
   6   0   2    20548.71    19308.35    436.39 o 
   8   0   2     5942.47     5750.18    245.71 o 
  -9   1   2     1274.02     1380.28     97.73 o 
  -7   1   2     6898.76     6573.96    174.07 o 
  -5   1   2     4216.55     3993.59    120.86 o 
  -3   1   2    19586.88    19640.27    234.74 o 
  -1   1   2    59516.60    57473.63    566.85 o 
   1   1   2     4412.27     4972.57     64.80 o 
   3   1   2    19760.47    20328.89    201.32 o 
   5   1   2    23909.68    22595.02    325.42 o 
   7   1   2      646.37      674.19     70.29 o 
   9   1   2     1170.32     1200.74    106.62 o 
  -8   2   2       19.62       21.16     39.33 o 
  -6   2   2      909.02      873.65     70.06 o 
  -4   2   2      390.73      473.40     34.19 o 
  -2   2   2     1714.21     2033.16     51.56 o 
   0   2   2      403.37      532.92     18.28 o 
   2   2   2     4467.82     4834.05     87.61 o 
   4   2   2      309.88      447.30     56.98 o 
   6   2   2       24.26       74.31     38.43 o 
   8   2   2      315.92      305.35     62.43 o 
  -9   3   2      620.88      588.06     78.52 o 
  -7   3   2     1848.26     1631.63     96.93 o 
  -5   3   2     6614.59     6480.55    118.29 o 
  -3   3   2     5983.11     5806.83     89.63 o 
  -1   3   2      776.82      799.55     25.58 o 
   1   3   2     9253.28     9839.67    118.25 o 
   3   3   2     2473.47     2434.67     65.71 o 
   5   3   2      495.23      583.52     44.84 o 
   7   3   2     1070.89     1295.08     86.89 o 
   9   3   2      659.25      508.66     75.03 o 
  -8   4   2     1722.61     1875.33    107.23 o 
  -6   4   2     4806.96     4590.21    139.39 o 
  -4   4   2    24315.61    24764.31    245.87 o 
  -2   4   2     8931.94     8769.72    113.79 o 
   0   4   2     3646.82     3521.35     77.98 o 
   2   4   2    36181.53    36935.18    324.99 o 
   4   4   2     1478.30     1477.86     55.51 o 
   6   4   2     1215.45     1341.58    104.93 o 
   8   4   2     4576.31     4648.00    157.04 o 
  -9   5   2      831.93      738.01     82.68 o 
  -7   5   2    12381.62    11533.51    238.69 o 
  -5   5   2      487.40      495.52     43.48 o 
  -3   5   2    15738.70    15712.35    176.68 o 
  -1   5   2    47661.16    49035.12    600.70 o 
   1   5   2     5177.75     5767.96     86.29 o 
   3   5   2    14942.55    14769.84    175.19 o 
   5   5   2    10834.35    10881.41    176.69 o 
   7   5   2     1006.11     1015.20     81.07 o 
   9   5   2     2326.32     2731.47    146.51 o 
  -8   6   2     2576.93     2640.21    124.13 o 
  -6   6   2     1041.54      972.43     75.18 o 
  -4   6   2    25891.82    25170.52    259.98 o 
  -2   6   2    41377.45    40882.84    358.96 o 
   0   6   2     8839.15     9539.46    143.79 o 
   2   6   2    22849.25    23528.50    238.01 o 
   4   6   2    26513.22    26044.14    274.11 o 
   6   6   2     2509.43     2713.63    110.49 o 
   8   6   2     1385.14     1393.71     97.56 o 
  -9   7   2      220.46      255.07     62.00 o 
  -7   7   2      473.43      458.17     65.33 o 
  -5   7   2    10204.01    10504.98    175.53 o 
  -3   7   2     1515.52     1563.56     53.29 o 
  -1   7   2      471.23      513.18     39.20 o 
   1   7   2    33255.25    33884.01    315.06 o 
   3   7   2     2690.72     2929.43     74.32 o 
   5   7   2      177.71      153.20     43.77 o 
   7   7   2     7412.43     7564.56    194.17 o 
  -8   8   2     1188.31     1214.55     90.15 o 
  -6   8   2     2708.20     2685.24    111.49 o 
  -4   8   2     3253.65     3324.05     81.51 o 
  -2   8   2    12238.95    12351.06    172.40 o 
   0   8   2    19442.83    19747.16    264.99 o 
   2   8   2     6289.60     6373.32    107.97 o 
   4   8   2     9490.10     9454.71    146.97 o 
   6   8   2     5713.52     5701.65    160.51 o 
   8   8   2      531.41      419.70     69.10 o 
  -7   9   2      913.25      909.65     80.35 o 
  -5   9   2     1914.86     1979.93    115.21 o 
  -3   9   2     4310.87     4375.30     91.42 o 
  -1   9   2    11724.77    11661.24    176.21 o 
   1   9   2     7215.43     7429.23    231.24 o 
   3   9   2     6045.78     6117.30    112.80 o 
   5   9   2     5398.96     5461.93    128.82 o 
   7   9   2     1436.55     1613.66    100.90 o 
  -8  10   2       12.95      -80.47     80.47 o 
  -6  10   2       16.23       77.39     52.73 o 
  -4  10   2      566.73      601.69     45.06 o 
  -2  10   2      444.56      595.32     67.91 o 
   0  10   2      149.95      198.00     34.84 o 
   2  10   2     2919.98     2962.10     76.60 o 
   4  10   2      382.67      415.60     42.86 o 
   6  10   2      146.46      228.93     53.64 o 
   8  10   2      408.06      387.69    105.39 o 
  -7  11   2      488.41      496.18     82.71 o 
  -5  11   2    13775.55    13351.66    245.67 o 
  -3  11   2      596.21      597.82     57.91 o 
  -1  11   2     3903.50     3893.22     98.33 o 
   1  11   2    27350.19    27133.82    325.29 o 
   3  11   2       90.41       47.05     33.90 o 
   5  11   2      962.84      945.24     63.97 o 
   7  11   2     4894.46     5621.33    274.43 o 
  -6  12   2     2154.65     2237.17    131.98 o 
  -4  12   2      101.65      139.21     39.21 o 
  -2  12   2    33114.44    31340.88    612.76 o 
   0  12   2     1372.33     1393.01     82.34 o 
   2  12   2       69.84       70.08     38.91 o 
   4  12   2    19330.53    19245.55    356.10 o 
   6  12   2       53.28       94.46     85.10 o 
  -7  13   2      369.55      441.23    125.46 o 
  -5  13   2     7650.91     7167.75    255.68 o 
  -3  13   2     1763.39     1660.14    124.22 o 
  -1  13   2      485.30      427.38     59.49 o 
   1  13   2    12219.60    12014.64    236.59 o 
   3  13   2     1953.32     2123.59    102.48 o 
   5  13   2        7.06      -17.15     48.20 o 
   7  13   2     3067.55     3559.75    340.03 o 
  -6  14   2      843.37      818.68    131.14 o 
  -4  14   2       13.68      -41.73     47.73 o 
  -2  14   2      369.59      383.30     76.12 o 
   0  14   2     1171.72     1160.66     79.90 o 
   2  14   2       29.97       33.80     40.61 o 
   4  14   2      225.84      240.79     58.22 o 
   6  14   2      157.18      118.97     94.09 o 
  -5  15   2      108.32       37.25     85.61 o 
  -3  15   2     1147.07     1196.94     85.38 o 
  -1  15   2      382.63      480.82     67.04 o 
   1  15   2     1054.48     1001.56     80.39 o 
   3  15   2     1120.69      902.18     78.55 o 
   5  15   2      350.30      406.21     75.82 o 
  -4  16   2      618.53      608.24    110.93 o 
  -2  16   2     3629.84     3454.51    128.65 o 
   0  16   2     3998.83     3925.84    137.54 o 
   2  16   2     1099.05     1094.36     83.39 o 
   4  16   2     3216.87     3178.13    129.11 o 
  -5  17   2     4229.29     4687.94    186.75 o 
  -3  17   2      681.97      617.52     72.86 o 
  -1  17   2       34.32       90.74     52.93 o 
   1  17   2    11402.74    11043.00    235.39 o 
   3  17   2      299.90      385.54     63.42 o 
  -4  18   2      817.96      936.08     99.45 o 
  -2  18   2     4210.15     4274.41    148.59 o 
   0  18   2       27.44       55.28     49.15 o 
   2  18   2      552.65      544.81     67.13 o 
  -1  19   2      874.96      965.61     84.79 o 
   1  19   2       12.63      -26.90     45.81 o 
  -9   1   3      175.50      209.31     55.44 o 
  -7   1   3     4255.09     3956.30    135.18 o 
  -5   1   3     8536.43     8172.15    173.72 o 
  -3   1   3      685.25      684.11     34.96 o 
  -1   1   3    50885.12    48966.57    651.44 o 
   1   1   3    26659.97    28701.93    369.92 o 
   3   1   3      189.82      201.48     26.22 o 
   5   1   3    12711.01    12000.69    220.95 o 
   7   1   3     1377.78     1310.58     87.88 o 
   9   1   3       44.82      116.97     58.22 o 
  -8   2   3      507.88      454.76     64.00 o 
  -6   2   3     2565.13     2477.25    103.89 o 
  -4   2   3    58307.50    52521.88    502.04 o 
  -2   2   3     4295.57     4559.87     69.36 o 
   0   2   3    30582.06    32586.34    252.73 o 
   2   2   3    80979.19    77107.66    742.61 o 
   4   2   3     1485.03     1557.00     57.85 o 
   6   2   3     2085.77     1957.64     97.07 o 
   8   2   3     8216.59     7894.43    204.74 o 
  -9   3   3      236.63      358.71     66.34 o 
  -7   3   3    25657.19    23838.64    366.62 o 
  -5   3   3       94.74      140.09     38.99 o 
  -3   3   3     1371.12     1553.29     44.07 o 
  -1   3   3   257637.84   221926.55   6016.40 o 
   1   3   3    12808.75    13901.59    206.57 o 
   3   3   3     1063.06     1017.12     42.97 o 
   5   3   3    46495.12    44389.14    454.74 o 
   7   3   3     1679.44     1616.21     97.07 o 
   9   3   3      527.80      682.09     81.71 o 
  -8   4   3      464.17      487.93     68.11 o 
  -6   4   3      813.08      758.73     67.69 o 
  -4   4   3     8979.02     8564.27    118.25 o 
  -2   4   3     3433.43     3701.70     66.83 o 
   0   4   3     4572.77     5071.14     94.92 o 
   2   4   3    16898.21    16843.43    182.43 o 
   4   4   3     2105.20     2133.72     80.19 o 
   6   4   3     1356.87     1353.15     85.54 o 
   8   4   3     2628.59     2687.29    125.40 o 
  -9   5   3     1209.83     1459.75    122.87 o 
  -7   5   3      727.55      739.46     87.55 o 
  -5   5   3     2738.54     2740.02     82.78 o 
  -3   5   3    18540.95    18988.86    203.00 o 
  -1   5   3     3441.64     3540.13     57.16 o 
   1   5   3     9270.76    10269.92    127.08 o 
   3   5   3    15202.34    15170.32    181.42 o 
   5   5   3      816.99      869.70     55.74 o 
   7   5   3     1239.40     1254.90     90.77 o 
   9   5   3     1010.36     1133.84     95.45 o 
  -8   6   3     1951.67     1916.26    108.39 o 
  -6   6   3     4416.26     4377.29    136.76 o 
  -4   6   3     9868.26     9772.25    139.13 o 
  -2   6   3    17826.16    18418.91    206.37 o 
   0   6   3    19927.18    21379.52    249.81 o 
   2   6   3    15598.91    15653.25    180.59 o 
   4   6   3     9494.99     9492.67    144.45 o 
   6   6   3     4364.83     4412.88    141.01 o 
   8   6   3     1446.75     1481.62    105.27 o 
  -9   7   3      192.72      288.01     66.07 o 
  -7   7   3     2550.48     2380.12    109.25 o 
  -5   7   3     3984.85     4109.40    110.31 o 
  -3   7   3     1067.03     1122.59     56.38 o 
  -1   7   3    18579.76    18916.27    233.65 o 
   1   7   3     9921.85    10418.68    142.75 o 
   3   7   3      776.31      762.57     53.49 o 
   5   7   3    10276.90     9755.14    185.47 o 
   7   7   3     1072.44     1051.59     85.78 o 
  -8   8   3      287.67      415.43     62.06 o 
  -6   8   3     2217.26     2222.65    103.30 o 
  -4   8   3    12186.32    12119.47    166.29 o 
  -2   8   3     3927.85     3982.45     78.75 o 
   0   8   3     4233.31     4516.46    103.45 o 
   2   8   3    17487.98    17282.31    201.61 o 
   4   8   3     2351.83     2414.29     74.33 o 
   6   8   3      142.74      170.94     57.88 o 
   8   8   3     1820.47     1998.72    113.44 o 
  -7   9   3     1957.07     2010.28    104.81 o 
  -5   9   3    13274.80    12868.60    202.82 o 
  -3   9   3    14978.86    14454.05    181.28 o 
  -1   9   3    13419.00    13081.90    192.95 o 
   1   9   3    44783.25    45907.32    412.05 o 
   3   9   3     5811.50     5735.24    110.43 o 
   5   9   3     4584.96     4503.70    116.70 o 
   7   9   3     7248.72     7678.63    197.67 o 
  -8  10   3     2718.37     2797.58    153.20 o 
  -6  10   3     5673.40     5649.81    192.71 o 
  -4  10   3      459.92      564.11     66.26 o 
  -2  10   3    13302.31    12883.51    196.21 o 
   0  10   3    22198.87    22131.04    277.76 o 
   2  10   3      312.48      368.41     35.50 o 
   4  10   3     6227.09     6029.76    119.56 o 
   6  10   3     5952.40     6222.32    184.13 o 
   8  10   3       13.61      -32.70     50.24 o 
  -7  11   3      804.81      847.85     98.54 o 
  -5  11   3     1178.64     1185.47     81.15 o 
  -3  11   3     7981.43     7715.71    151.04 o 
  -1  11   3     1322.41     1272.42     63.42 o 
   1  11   3     4186.61     4278.76    111.96 o 
   3  11   3     6453.90     6402.26    143.83 o 
   5  11   3      228.13      270.32     56.19 o 
   7  11   3      956.85     1085.16    149.21 o 
  -6  12   3        0.18       78.69     56.62 o 
  -4  12   3       60.87       48.97     55.59 o 
  -2  12   3      259.26      205.89     50.61 o 
   0  12   3       30.49       25.05     33.84 o 
   2  12   3      474.68      544.86     52.81 o 
   4  12   3        0.03       97.02     43.28 o 
   6  12   3       10.45       49.42     88.42 o 
  -7  13   3       26.85      182.68    162.98 o 
  -5  13   3      793.77      964.68    136.32 o 
  -3  13   3     3535.27     3340.92    122.60 o 
  -1  13   3      318.37      390.21     55.75 o 
   1  13   3     1101.67     1120.96     77.87 o 
   3  13   3     4129.30     4010.07    134.52 o 
   5  13   3      165.49      258.81     65.31 o 
  -6  14   3     3434.51     3452.64    214.30 o 
  -4  14   3      291.79      296.04     57.79 o 
  -2  14   3    10323.61     9857.96    212.89 o 
   0  14   3     7013.00     6796.63    174.89 o 
   2  14   3      316.58      325.31     54.12 o 
   4  14   3     9559.43     9560.53    294.14 o 
   6  14   3     1754.77     2012.03    255.61 o 
  -5  15   3     3359.37     3529.19    159.92 o 
  -3  15   3     6279.31     5809.32    164.39 o 
  -1  15   3     3005.78     2984.04    118.60 o 
   1  15   3     9452.13     9384.10    211.97 o 
   3  15   3     4695.71     4527.38    147.18 o 
   5  15   3      483.06      667.16     89.83 o 
  -4  16   3      140.19      148.52     55.01 o 
  -2  16   3      452.53      512.76     66.71 o 
   0  16   3      249.85      268.19     55.82 o 
   2  16   3      237.55      236.25     56.13 o 
   4  16   3      471.03      517.22     79.67 o 
  -5  17   3      799.97      688.05     90.16 o 
  -3  17   3        0.04       19.14     50.99 o 
  -1  17   3     1615.42     1727.58     99.43 o 
   1  17   3      931.40      819.42     80.90 o 
   3  17   3        0.00      -50.78     50.78 o 
  -4  18   3      873.34      739.51    104.11 o 
  -2  18   3      824.01      989.73     83.47 o 
   0  18   3     2358.99     2330.17    113.91 o 
   2  18   3      870.79      845.66     79.23 o 
  -1  19   3      255.04      302.32     92.74 o 
   1  19   3      875.01      887.60     80.96 o 
  -8   0   4     3734.87     3605.96    190.61 o 
  -6   0   4     3729.84     3410.01    168.53 o 
  -4   0   4    85976.89    76321.27   1102.71 o 
  -2   0   4    15458.60    14905.08    326.68 o 
   0   0   4    19843.60    21963.95    244.69 o 
   2   0   4   196872.83   179678.61   3952.05 o 
   4   0   4     7253.88     7398.72    240.47 o 
   6   0   4       50.09       40.65     57.45 o 
   8   0   4    14018.97    13293.95    381.62 o 
  -9   1   4      174.84      134.90     61.26 o 
  -7   1   4     6866.72     6510.70    173.69 o 
  -5   1   4     7132.61     6748.98    156.83 o 
  -3   1   4     1273.44     1340.54     40.59 o 
  -1   1   4    31491.37    30396.61    491.91 o 
   1   1   4    23790.39    24819.54    270.08 o 
   3   1   4       92.44      121.17     22.59 o 
   5   1   4    23075.01    21841.62    310.72 o 
   7   1   4     2830.53     2866.66    118.87 o 
   9   1   4       42.15       79.16     50.09 o 
  -8   2   4      116.02      226.03     55.10 o 
  -6   2   4     1191.14     1179.68     76.46 o 
  -4   2   4       19.30       88.76     39.20 o 
  -2   2   4      461.55      476.00     26.17 o 
   0   2   4    18742.35    20171.53    202.57 o 
   2   2   4      654.52      802.55     36.44 o 
   4   2   4     3060.86     3152.87     74.16 o 
   6   2   4     1208.52     1288.73     83.39 o 
   8   2   4      230.28      165.62     71.76 o 
  -9   3   4      646.54      638.50     77.76 o 
  -7   3   4     2610.17     2410.40    110.77 o 
  -5   3   4     3983.99     3984.29     94.36 o 
  -3   3   4    11640.16    12053.27    142.92 o 
  -1   3   4    39738.56    40969.84    372.73 o 
   1   3   4    14414.49    15107.12    172.29 o 
   3   3   4     5864.86     5773.32    100.94 o 
   5   3   4     3088.13     3150.75     90.19 o 
   7   3   4     1306.93     1276.17     91.30 o 
   9   3   4      447.49      551.12     78.40 o 
  -8   4   4     4903.35     4736.97    155.11 o 
  -6   4   4     2362.50     2423.97    102.05 o 
  -4   4   4    11530.38    11638.53    146.60 o 
  -2   4   4    65655.97    65437.82    526.48 o 
   0   4   4    14612.53    16016.56    169.30 o 
   2   4   4    21389.89    21676.20    223.46 o 
   4   4   4    18084.49    17980.56    212.87 o 
   6   4   4      387.23      401.59     60.01 o 
   8   4   4     3201.50     3310.70    137.37 o 
  -9   5   4      225.06      292.88     63.95 o 
  -7   5   4     9542.72     8965.86    206.80 o 
  -5   5   4     7956.54     7638.97    140.24 o 
  -3   5   4      913.90      892.75     40.39 o 
  -1   5   4    69582.27    70034.35    512.67 o 
   1   5   4    21197.01    22262.96    223.84 o 
   3   5   4     2902.75     2794.51     72.44 o 
   5   5   4    16267.77    16217.69    230.04 o 
   7   5   4     1607.90     1449.77     95.46 o 
  -8   6   4      301.50      341.09     66.01 o 
  -6   6   4     8707.01     8700.45    194.61 o 
  -4   6   4    25706.22    25158.61    290.15 o 
  -2   6   4       22.37       38.84     30.92 o 
   0   6   4    19774.78    19958.98    272.13 o 
   2   6   4    38514.49    38748.79    355.35 o 
   4   6   4     4323.40     4422.75     97.97 o 
   6   6   4     3569.94     3500.66    126.18 o 
   8   6   4     3175.58     3354.77    136.75 o 
  -9   7   4     2241.05     2384.23    120.27 o 
  -7   7   4       13.41      -47.59     47.59 o 
  -5   7   4      301.57      394.09     50.90 o 
  -3   7   4    22713.41    22033.07    257.15 o 
  -1   7   4       43.49       95.44     37.10 o 
   1   7   4       39.31       23.14     17.64 o 
   3   7   4    37823.50    36789.06    354.64 o 
   5   7   4       93.23      115.11     37.87 o 
   7   7   4      205.18      219.52     57.27 o 
  -8   8   4      548.32      557.24     71.96 o 
  -6   8   4     5224.85     5416.03    153.60 o 
  -4   8   4     5502.68     5288.59    136.68 o 
  -2   8   4     3242.97     3394.01     71.08 o 
   0   8   4    18469.60    18528.07    290.07 o 
   2   8   4     8524.56     8290.06    150.49 o 
   4   8   4     5831.02     5626.32    114.09 o 
   6   8   4     6318.45     6149.30    168.84 o 
   8   8   4     1209.21     1363.93     97.14 o 
  -7   9   4      600.07      609.94     85.03 o 
  -5   9   4     3261.26     3124.21     95.91 o 
  -3   9   4     2690.81     2478.91     69.39 o 
  -1   9   4     3073.66     3099.13     90.39 o 
   1   9   4     5801.50     5749.00     96.16 o 
   3   9   4     4239.57     4266.05     95.51 o 
   5   9   4     3244.94     3331.43    102.02 o 
   7   9   4     1242.12     1377.36     96.54 o 
  -8  10   4       95.26       56.34     62.38 o 
  -6  10   4      375.58      450.15     79.85 o 
  -4  10   4      260.23      269.39     43.29 o 
  -2  10   4      416.92      418.17     68.87 o 
   0  10   4     2827.36     2928.04     90.30 o 
   2  10   4      704.50      698.29     55.95 o 
   4  10   4     1292.20     1347.61     62.30 o 
   6  10   4      567.31      682.22     78.53 o 
  -7  11   4       14.77      -15.58     53.48 o 
  -5  11   4      116.82       53.95     47.39 o 
  -3  11   4    21429.48    20928.33    278.03 o 
  -1  11   4      243.93      340.93     46.81 o 
   1  11   4     1955.85     1998.94     83.54 o 
   3  11   4    14180.37    14202.06    273.25 o 
   5  11   4      776.35      815.69     72.92 o 
   7  11   4      588.46      753.67    131.44 o 
  -6  12   4    12044.46    12478.69    300.38 o 
  -4  12   4      835.05      886.41     63.23 o 
  -2  12   4     9329.86     8911.77    169.25 o 
   0  12   4    33628.09    32954.35    379.94 o 
   2  12   4     1919.37     1909.85     81.23 o 
   4  12   4     5790.54     5763.14    142.55 o 
   6  12   4     5919.09     5964.31    280.10 o 
  -7  13   4      287.24      399.74    111.48 o 
  -5  13   4      973.35      890.99    132.13 o 
  -3  13   4     8570.18     8343.56    192.66 o 
  -1  13   4     1458.63     1416.85     85.69 o 
   1  13   4      849.25      853.95     70.79 o 
   3  13   4     8359.48     8232.17    194.77 o 
   5  13   4       28.87       44.72     57.63 o 
  -6  14   4      526.13      722.44    118.30 o 
  -4  14   4      195.31      154.13     51.35 o 
  -2  14   4       95.27      202.82     54.16 o 
   0  14   4     2025.92     1929.19     99.59 o 
   2  14   4        3.10      -22.35     42.63 o 
   4  14   4      259.41      339.72     61.11 o 
   6  14   4      246.57      351.75    161.81 o 
  -5  15   4       57.60      -17.70     64.37 o 
  -3  15   4      973.19      978.76     81.67 o 
  -1  15   4      663.70      746.47     80.56 o 
   1  15   4      222.76      116.97     47.39 o 
   3  15   4     1930.73     1780.18    100.91 o 
   5  15   4      486.37      406.30     89.00 o 
  -4  16   4      973.82      858.16     78.92 o 
  -2  16   4      494.96      556.58     82.93 o 
   0  16   4     4234.42     4242.99    142.91 o 
   2  16   4     1410.22     1443.53     93.63 o 
   4  16   4      674.90      638.37    162.98 o 
  -5  17   4      273.69      302.51    136.01 o 
  -3  17   4     5875.55     5717.65    168.19 o 
  -1  17   4      451.25      456.53     65.85 o 
   1  17   4     1329.08     1372.96    112.71 o 
   3  17   4     4607.53     4970.33    183.97 o 
  -4  18   4      927.03     1015.40    175.88 o 
  -2  18   4       34.09       60.55     49.67 o 
   0  18   4     2296.29     2237.44    112.23 o 
   2  18   4     1434.96     1501.58    112.41 o 
  -1  19   4      893.06      970.39     83.08 o 
   1  19   4     1002.58     1070.55    101.17 o 
  -9   1   5      567.85      600.93     89.36 o 
  -7   1   5       52.11       92.13     44.21 o 
  -5   1   5    12168.70    11617.98    167.58 o 
  -3   1   5     4078.50     3984.97     75.75 o 
  -1   1   5      269.44      403.52     25.38 o 
   1   1   5    48256.66    49812.19    558.14 o 
   3   1   5      830.49      919.76     43.02 o 
   5   1   5      736.52      898.95     53.00 o 
   7   1   5     6050.11     6104.01    171.32 o 
   9   1   5       23.18       96.93     52.07 o 
  -8   2   5     7945.55     7548.58    196.81 o 
  -6   2   5      765.16      793.92     70.10 o 
  -4   2   5    18332.64    18057.91    195.31 o 
  -2   2   5    58090.07    54688.78    581.12 o 
   0   2   5     3755.73     4629.17    102.98 o 
   2   2   5    33537.12    33468.81    310.17 o 
   4   2   5    28091.51    27527.66    283.10 o 
   6   2   5      477.95      497.09     60.82 o 
   8   2   5     4130.97     3952.34    169.91 o 
  -9   3   5      465.25      509.34     71.71 o 
  -7   3   5     3321.71     3143.06    121.25 o 
  -5   3   5    25482.46    24106.55    288.12 o 
  -3   3   5    11751.69    11443.67    142.61 o 
  -1   3   5    46714.09    46547.26    549.53 o 
   1   3   5    44684.89    44348.58    431.90 o 
   3   3   5     9653.16     9621.57    140.53 o 
   5   3   5    16753.20    16525.23    230.90 o 
   7   3   5     4007.69     4008.55    141.89 o 
   9   3   5      295.39      302.18    110.95 o 
  -8   4   5     1948.87     2014.39    162.47 o 
  -6   4   5     4016.66     3769.03    127.69 o 
  -4   4   5      769.22      835.48     41.19 o 
  -2   4   5    18055.98    17954.49    190.90 o 
   0   4   5    13042.51    13604.59    165.62 o 
   2   4   5      673.48      747.18     39.70 o 
   4   4   5     9418.59     8987.23    142.09 o 
   6   4   5     5037.22     4950.13    150.69 o 
   8   4   5      270.60      286.43     62.16 o 
  -9   5   5      476.44      480.57     72.33 o 
  -7   5   5     2394.27     2282.31    107.17 o 
  -5   5   5       30.96       -5.32     28.18 o 
  -3   5   5     6588.42     6361.70    103.43 o 
  -1   5   5     8684.63     8369.89    115.99 o 
   1   5   5        7.29       43.39     24.65 o 
   3   5   5     9858.25     9953.17    146.44 o 
   5   5   5     3007.59     2905.45     92.33 o 
   7   5   5       10.39       45.76     46.34 o 
  -8   6   5     1573.43     1636.94     99.94 o 
  -6   6   5     3712.22     3815.50    128.41 o 
  -4   6   5     7147.77     7244.23    119.27 o 
  -2   6   5    10604.39    10378.48    133.70 o 
   0   6   5     9084.44     9257.00    123.37 o 
   2   6   5    12680.29    12634.78    162.70 o 
   4   6   5     6677.29     6569.53    122.48 o 
   6   6   5     2505.45     2407.49    109.28 o 
   8   6   5     1664.89     1942.47    111.53 o 
  -9   7   5      402.01      482.33     85.97 o 
  -7   7   5      447.11      419.18     62.36 o 
  -5   7   5    11141.52    11010.95    181.65 o 
  -3   7   5     2793.59     2681.81     98.62 o 
  -1   7   5      960.24      960.04     80.95 o 
   1   7   5    29463.10    29719.37    292.11 o 
   3   7   5     1416.13     1473.45     60.13 o 
   5   7   5     1050.29     1158.20     71.50 o 
   7   7   5     4968.74     5092.11    160.30 o 
  -8   8   5     2335.85     2253.34    115.67 o 
  -6   8   5     3253.31     2993.30    115.30 o 
  -4   8   5     1390.16     1500.95     63.29 o 
  -2   8   5    12387.43    11816.04    147.71 o 
   0   8   5    14444.71    14737.75    210.27 o 
   2   8   5     4117.81     4304.78     91.18 o 
   4   8   5     5772.68     5689.32    117.12 o 
   6   8   5     3576.45     3708.39    150.96 o 
   8   8   5      679.30      793.51     94.59 o 
  -7   9   5        5.97       15.91     50.71 o 
  -5   9   5     1243.15     1236.90     67.52 o 
  -3   9   5    33513.32    32092.43    317.02 o 
  -1   9   5      352.28      474.62     57.08 o 
   1   9   5      312.02      514.28    144.74 o 
   3   9   5    25200.31    24943.97    275.47 o 
   5   9   5      494.85      637.15     78.86 o 
   7   9   5       86.03       82.44     51.40 o 
  -8  10   5      148.33      145.80     66.37 o 
  -6  10   5     7097.98     7215.53    221.62 o 
  -4  10   5     4078.32     4050.47    110.07 o 
  -2  10   5      559.65      599.97     50.87 o 
   0  10   5    29072.56    28479.71    337.97 o 
   2  10   5     5596.98     5690.29    133.28 o 
   4  10   5        9.96       71.39     32.53 o 
   6  10   5    10111.61    10607.12    277.91 o 
  -7  11   5     2633.06     2573.45    142.15 o 
  -5  11   5      258.99      348.51     55.09 o 
  -3  11   5     5948.40     5657.76    149.58 o 
  -1  11   5    13169.57    12938.01    204.72 o 
   1  11   5      568.81      654.17     55.10 o 
   3  11   5     5361.32     5208.06    140.68 o 
   5  11   5     3783.72     3579.41    132.68 o 
   7  11   5      153.70      136.38     91.46 o 
  -6  12   5      299.01      322.59     76.58 o 
  -4  12   5       12.78       19.45     35.40 o 
  -2  12   5     2486.04     2530.86    104.65 o 
   0  12   5      639.06      695.11     57.91 o 
   2  12   5        1.73       44.27     57.01 o 
   4  12   5      847.97      911.78     66.75 o 
   6  12   5       39.29      -30.49     98.49 o 
  -7  13   5      599.54      539.77    120.20 o 
  -5  13   5        8.72      125.53     60.51 o 
  -3  13   5     1892.00     1900.36    125.49 o 
  -1  13   5     1489.95     1381.44     71.43 o 
   1  13   5       80.38      144.57     43.84 o 
   3  13   5     3278.29     3253.38    122.24 o 
   5  13   5      766.80      834.70    110.19 o 
  -6  14   5     7445.54     8573.42    333.51 o 
  -4  14   5     1160.47     1290.59     86.64 o 
  -2  14   5       35.20       -5.71     41.63 o 
   0  14   5    18919.83    17565.36    308.67 o 
   2  14   5      746.79      857.72     75.43 o 
   4  14   5      340.60      370.43     72.35 o 
   6  14   5     5247.37     5555.37    408.04 o 
  -5  15   5       81.48      -61.03     61.03 o 
  -3  15   5    10666.91    10416.38    224.30 o 
  -1  15   5      224.15      203.13     50.20 o 
   1  15   5      169.11      201.47     51.91 o 
   3  15   5    11019.97    11363.32    277.22 o 
   5  15   5       91.11      116.93     74.60 o 
  -4  16   5       95.03       73.04     50.83 o 
  -2  16   5      437.74      492.56     66.39 o 
   0  16   5     2330.97     2104.20    106.91 o 
   2  16   5      203.50      179.40     62.29 o 
   4  16   5      279.43      244.32     82.26 o 
  -3  17   5      444.13      635.20     89.70 o 
  -1  17   5      150.93      167.36     52.69 o 
   1  17   5     1785.56     1640.36    116.79 o 
   3  17   5      106.24        2.37     56.22 o 
  -2  18   5     1429.77     1304.80     92.67 o 
   0  18   5     2328.68     2262.79    189.07 o 
   2  18   5     1565.40     1396.02    112.06 o 
  -1  19   5     2972.98     2944.42    184.56 o 
   1  19   5      127.85       12.79     64.42 o 
  -8   0   6    16105.13    15399.82    411.89 o 
  -6   0   6      630.00      595.21     88.61 o 
  -4   0   6      887.04      814.71     58.47 o 
  -2   0   6   112302.34   100562.05   1358.82 o 
   0   0   6     5050.86     5518.75    138.33 o 
   2   0   6     5958.09     5601.40    136.37 o 
   4   0   6    45173.98    43298.26    920.21 o 
   6   0   6      574.64      670.16    247.40 o 
   8   0   6     2143.89     2135.18    162.27 o 
  -9   1   6       38.54      108.13     65.93 o 
  -7   1   6      831.58      746.32     70.17 o 
  -5   1   6    28438.12    27172.88    313.70 o 
  -3   1   6      424.48      481.44     33.70 o 
  -1   1   6      428.00      461.28     28.85 o 
   1   1   6    53543.04    53332.10    445.19 o 
   3   1   6      144.65      212.54     32.26 o 
   5   1   6       90.88      133.58     56.72 o 
   7   1   6     9744.41     9379.17    215.71 o 
  -8   2   6      608.57      565.53     73.45 o 
  -6   2   6     1180.99     1106.93    122.21 o 
  -4   2   6     7435.60     7409.37    114.92 o 
  -2   2   6     4102.92     3976.09     77.52 o 
   0   2   6       27.97       75.75     27.84 o 
   2   2   6     9415.27     9701.97    135.21 o 
   4   2   6     4048.23     3911.15     89.40 o 
   6   2   6      114.45      133.74     43.99 o 
   8   2   6      177.63       45.06     50.33 o 
  -9   3   6      602.54      485.66     68.68 o 
  -7   3   6      740.40      682.39     72.21 o 
  -5   3   6     3204.19     3208.45     91.63 o 
  -3   3   6     9205.69     9025.42    126.86 o 
  -1   3   6    15820.83    16325.17    181.74 o 
   1   3   6    10967.09    11050.24    137.57 o 
   3   3   6     4738.77     4850.05    142.28 o 
   5   3   6     3784.02     3873.30    103.96 o 
   7   3   6      826.61      764.76     75.97 o 
  -8   4   6     3290.57     3341.82    132.93 o 
  -6   4   6     6436.72     6264.31    162.52 o 
  -4   4   6      541.58      542.39     37.57 o 
  -2   4   6    56269.04    55317.14    511.78 o 
   0   4   6    35115.88    36891.13    360.49 o 
   2   4   6      194.86      175.91     35.83 o 
   4   4   6    30324.42    28953.21    305.86 o 
   6   4   6     3000.75     2926.27    117.59 o 
   8   4   6        1.83      -44.80     44.80 o 
  -9   5   6       24.06       88.64     52.02 o 
  -7   5   6       18.58       47.92     40.19 o 
  -5   5   6    22227.21    21522.13    273.44 o 
  -3   5   6      563.37      705.66     48.62 o 
  -1   5   6     7901.97     8817.90    119.42 o 
   1   5   6    53920.20    52988.21    456.22 o 
   3   5   6      122.73      137.90     28.84 o 
   5   5   6     1911.52     1971.84     80.38 o 
   7   5   6     6516.14     6669.04    184.30 o 
  -8   6   6     4267.70     4181.01    146.63 o 
  -6   6   6     5135.19     4769.43    141.60 o 
  -4   6   6     1491.98     1490.77     56.75 o 
  -2   6   6    55373.39    54598.50    467.19 o 
   0   6   6    20009.78    20499.96    219.78 o 
   2   6   6       67.70      116.20     31.22 o 
   4   6   6    19503.42    19061.84    233.35 o 
   6   6   6     4302.76     4326.50    140.98 o 
   8   6   6        3.70        3.07     50.91 o 
  -9   7   6     1187.12     1171.34     93.54 o 
  -7   7   6     3726.15     3547.08    129.48 o 
  -5   7   6       49.13       79.38     33.30 o 
  -3   7   6     5309.33     5216.84    111.00 o 
  -1   7   6    11437.96    10853.78    237.22 o 
   1   7   6     1278.57     1288.20     52.61 o 
   3   7   6     5231.19     5258.33    106.73 o 
   5   7   6     4956.89     4954.74    123.05 o 
   7   7   6      436.49      510.68     70.55 o 
  -8   8   6      774.14      868.71     83.10 o 
  -6   8   6     3036.49     2957.32    113.64 o 
  -4   8   6    18116.72    17254.69    210.62 o 
  -2   8   6      135.73      188.16     23.95 o 
   0   8   6     8963.82     9400.72    162.08 o 
   2   8   6    20901.39    20643.25    270.22 o 
   4   8   6       45.34       74.03     30.79 o 
   6   8   6     3021.00     3104.09    122.88 o 
   8   8   6     3008.21     3380.99    158.76 o 
  -7   9   6     1084.77     1235.31    109.08 o 
  -5   9   6     3484.58     3453.63    120.48 o 
  -3   9   6     4073.02     4083.57    179.25 o 
  -1   9   6     1537.61     1719.94     72.45 o 
   1   9   6     7445.40     7456.31    149.93 o 
   3   9   6     2710.38     2784.56     80.65 o 
   5   9   6     1072.15     1009.08     65.90 o 
   7   9   6     1804.57     2124.16    124.63 o 
  -8  10   6      657.01      816.29     96.01 o 
  -6  10   6      319.13      281.89     68.57 o 
  -4  10   6     1594.28     1574.43     75.85 o 
  -2  10   6     2723.74     2660.55     89.02 o 
   0  10   6       36.77       54.88     30.47 o 
   2  10   6     2090.83     2190.97     86.17 o 
   4  10   6     3217.27     3256.46    107.47 o 
   6  10   6       11.88       48.17     71.77 o 
  -7  11   6     1637.20     1592.55    121.73 o 
  -5  11   6     1219.31     1250.11     83.80 o 
  -3  11   6     9641.82     9066.99    168.95 o 
  -1  11   6     7928.92     7823.12    154.55 o 
   1  11   6     1401.82     1464.47     90.87 o 
   3  11   6     8247.04     8335.77    171.55 o 
   5  11   6     1934.83     1943.63    115.42 o 
   7  11   6      291.97      248.22     91.75 o 
  -6  12   6     5738.27     5731.20    200.63 o 
  -4  12   6     7457.47     7374.97    155.90 o 
  -2  12   6      635.01      670.34     55.76 o 
   0  12   6    26494.20    26091.63    329.91 o 
   2  12   6     6389.63     6352.25    148.03 o 
   4  12   6      161.62      212.86     64.31 o 
   6  12   6     7221.01     8228.71    485.42 o 
  -7  13   6     1025.33     1239.50    199.33 o 
  -5  13   6       29.45       -6.40     42.63 o 
  -3  13   6     5428.02     5264.41    131.56 o 
  -1  13   6     8634.38     8290.11    183.42 o 
   1  13   6       52.95       26.23     48.73 o 
   3  13   6     5254.27     4877.18    175.53 o 
   5  13   6     4195.46     4413.87    211.26 o 
  -6  14   6      153.28       43.24    136.01 o 
  -4  14   6     2119.38     2014.06    102.23 o 
  -2  14   6       49.38      104.57     56.86 o 
   0  14   6       79.47       63.66     42.39 o 
   2  14   6     2926.83     2838.05    137.92 o 
   4  14   6       63.52       76.02     54.86 o 
  -5  15   6      559.59      510.60     83.53 o 
  -3  15   6       41.05       39.30     42.92 o 
  -1  15   6     1623.72     1505.63     92.19 o 
   1  15   6      115.38       40.39    104.04 o 
   3  15   6      282.02      288.77     70.93 o 
   5  15   6      550.21      660.42    107.05 o 
  -4  16   6     3857.77     3884.55    139.96 o 
  -2  16   6      123.58      124.76     50.45 o 
   0  16   6     1589.64     1771.60    117.74 o 
   2  16   6     5065.17     5018.47    184.09 o 
   4  16   6       42.57      -50.03     75.04 o 
  -3  17   6     4152.70     4470.48    179.52 o 
  -1  17   6     1594.02     1497.48    114.58 o 
   1  17   6      102.34        5.15     53.27 o 
   3  17   6     4353.79     4459.14    179.04 o 
  -2  18   6     1268.58     1222.94    107.98 o 
   0  18   6     1332.31     1233.50    108.47 o 
   2  18   6      448.79      442.05     78.36 o 
  -1  19   6       48.54       14.44     74.15 o 
  -9   1   7     2319.28     2438.57    122.15 o 
  -7   1   7       45.66       33.98     39.39 o 
  -5   1   7     5471.19     5313.56     96.93 o 
  -3   1   7    31875.29    30795.84    303.60 o 
  -1   1   7       21.49       59.08     26.45 o 
   1   1   7    20890.27    21339.85    220.36 o 
   3   1   7    20530.67    20756.12    346.95 o 
   5   1   7      147.42      199.15     37.75 o 
   7   1   7     4051.30     3976.47    139.53 o 
  -8   2   7     7592.37     7439.72    195.22 o 
  -6   2   7     8172.36     7591.81    181.46 o 
  -4   2   7      126.63      262.41     34.81 o 
  -2   2   7    69207.67    66903.67    834.79 o 
   0   2   7    34614.37    35287.86    381.52 o 
   2   2   7      167.51      306.18     31.79 o 
   4   2   7    35373.77    33621.93    339.57 o 
   6   2   7     4892.90     4624.68    144.97 o 
   8   2   7       13.52       49.13     47.57 o 
  -9   3   7      861.62      924.08     86.99 o 
  -7   3   7     1135.33     1010.81     79.82 o 
  -5   3   7    34307.42    32470.73    366.00 o 
  -3   3   7     3501.67     3603.04     79.45 o 
  -1   3   7     1651.58     1645.09     48.84 o 
   1   3   7    91023.34    88455.57    988.34 o 
   3   3   7      564.75      697.38     44.68 o 
   5   3   7       59.86       61.01     66.84 o 
   7   3   7     9825.29     9930.42    226.23 o 
  -8   4   7      595.05      645.91     72.92 o 
  -6   4   7      342.55      336.91     55.46 o 
  -4   4   7     6798.62     6246.50    109.64 o 
  -2   4   7     3604.82     3504.96     75.21 o 
   0   4   7     3267.04     3563.72     59.84 o 
   2   4   7    14024.42    13228.25    170.11 o 
   4   4   7     5167.76     4968.51    108.34 o 
   6   4   7      373.64      308.82     59.42 o 
   8   4   7     1984.45     2090.72    163.86 o 
  -9   5   7       38.79       68.98     52.57 o 
  -7   5   7     6739.75     6466.68    173.81 o 
  -5   5   7     1606.57     1532.64     75.64 o 
  -3   5   7      448.02      541.71     37.14 o 
  -1   5   7    44893.75    45234.46    407.61 o 
   1   5   7     1108.69     1167.28     47.34 o 
   3   5   7     1436.85     1459.18     60.08 o 
   5   5   7    10885.57    10844.79    188.03 o 
   7   5   7       92.08      116.13     54.32 o 
  -8   6   7     1989.21     1954.55    106.74 o 
  -6   6   7     5999.08     5624.34    156.14 o 
  -4   6   7     5442.30     5099.47    101.15 o 
  -2   6   7    17784.17    17664.11    199.66 o 
   0   6   7    17306.35    17907.72    203.20 o 
   2   6   7     8339.54     8305.13    132.00 o 
   4   6   7     8620.10     8443.21    145.88 o 
   6   6   7     2829.65     2685.27    116.29 o 
   8   6   7     1370.98     1506.53    116.58 o 
  -9   7   7     1697.73     1689.38    106.57 o 
  -7   7   7       71.78       77.15     73.11 o 
  -5   7   7     4257.65     4095.86    107.55 o 
  -3   7   7    15078.46    14707.14    186.85 o 
  -1   7   7      123.76      135.15     30.58 o 
   1   7   7    14284.87    14414.02    181.24 o 
   3   7   7    10269.49    10191.53    155.73 o 
   5   7   7      284.34      313.36     47.16 o 
   7   7   7     3738.73     3850.57    161.02 o 
  -8   8   7     1151.81     1322.00    178.94 o 
  -6   8   7      397.79      388.94     58.43 o 
  -4   8   7     6601.58     6478.63    120.60 o 
  -2   8   7     5806.79     5628.54     93.92 o 
   0   8   7      407.15      524.83     45.85 o 
   2   8   7     8072.64     7980.48    132.77 o 
   4   8   7     3193.26     3194.35     90.11 o 
   6   8   7       30.51       65.83     55.52 o 
  -7   9   7     6600.10     6684.33    338.59 o 
  -5   9   7     2721.99     2541.51    107.10 o 
  -3   9   7     8652.88     8643.31    160.70 o 
  -1   9   7    27226.36    26721.12    322.08 o 
   1   9   7     5959.03     5847.63    140.38 o 
   3   9   7    12069.91    11870.35    174.82 o 
   5   9   7     7106.42     7158.52    152.68 o 
   7   9   7      757.19      860.42     95.00 o 
  -8  10   7      300.94      140.58    122.18 o 
  -6  10   7      845.84      884.48     92.89 o 
  -4  10   7    14780.27    14400.64    224.17 o 
  -2  10   7     2952.18     2765.06     94.95 o 
   0  10   7     1578.27     1652.06     74.80 o 
   2  10   7    26171.11    25676.97    327.88 o 
   4  10   7      896.63      903.12     75.18 o 
   6  10   7      628.04      690.59    107.84 o 
  -7  11   7     2178.71     2287.02    158.30 o 
  -5  11   7     1147.04     1116.77     81.36 o 
  -3  11   7      327.67      332.17     46.65 o 
  -1  11   7    12672.64    12501.05    203.60 o 
   1  11   7      874.08     1030.22     65.13 o 
   3  11   7     1033.13     1073.32     80.12 o 
   5  11   7     5127.21     5306.96    184.19 o 
   7  11   7      137.49      169.26     92.15 o 
  -6  12   7      180.35      161.77     71.86 o 
  -4  12   7        6.64      -22.61     36.43 o 
  -2  12   7        3.07        4.60     32.44 o 
   0  12   7      292.89      275.57     45.94 o 
   2  12   7       69.10      143.85     42.56 o 
   4  12   7      254.51      261.43     56.98 o 
   6  12   7       40.12       79.73    136.01 o 
  -7  13   7     2489.31     2638.63    148.85 o 
  -5  13   7      217.35      270.16     56.69 o 
  -3  13   7       12.86      -31.39     31.39 o 
  -1  13   7     9290.76     8923.65    173.17 o 
   1  13   7      153.22      118.78     39.44 o 
   3  13   7       23.46       60.78     44.71 o 
   5  13   7     3505.86     3573.10    194.27 o 
  -6  14   7     1016.75     1180.38    142.91 o 
  -4  14   7     8110.72     7759.11    223.38 o 
  -2  14   7       25.60       31.75     42.21 o 
   0  14   7     3473.85     3330.99    189.17 o 
   2  14   7     8566.07     8186.46    233.13 o 
   4  14   7       37.84       21.00     71.88 o 
  -5  15   7      174.03      185.18     63.91 o 
  -3  15   7     1690.88     1769.81     99.43 o 
  -1  15   7     7153.53     6900.94    212.47 o 
   1  15   7      524.41      568.05     78.60 o 
   3  15   7     1893.81     2024.99    126.49 o 
   5  15   7     2243.14     2478.02    233.33 o 
  -4  16   7      975.36      981.45     84.66 o 
  -2  16   7      258.59      181.27     59.96 o 
   0  16   7      111.91       38.97     56.59 o 
   2  16   7     2005.01     2173.96    132.86 o 
   4  16   7      594.59      774.37    114.03 o 
  -3  17   7     1602.70     1546.36    116.50 o 
  -1  17   7       11.77       62.18     55.12 o 
   1  17   7      849.32      928.30     95.67 o 
   3  17   7     1261.49     1293.42    109.38 o 
  -2  18   7      994.44      964.34     99.45 o 
   0  18   7      486.83      466.19     82.47 o 
   2  18   7     2071.61     2053.09    132.06 o 
  -8   0   8     5299.45     5163.90    228.81 o 
  -6   0   8    15050.67    13880.40    359.54 o 
  -4   0   8      780.64      874.32     80.80 o 
  -2   0   8    55262.28    54219.70   1134.82 o 
   0   0   8    35645.80    35551.16    617.52 o 
   2   0   8     1529.45     1768.21     83.04 o 
   4   0   8    18596.90    18960.69    365.09 o 
   6   0   8     5824.99     6026.40    233.89 o 
   8   0   8       64.57      206.19     80.10 o 
  -9   1   8     4071.69     4363.74    156.53 o 
  -7   1   8      191.22      128.80     46.84 o 
  -5   1   8     6028.96     5816.58    108.66 o 
  -3   1   8    36363.21    35014.44    340.88 o 
  -1   1   8     1888.26     1958.25     57.34 o 
   1   1   8    13263.20    13343.88    174.35 o 
   3   1   8    19444.74    19421.03    237.71 o 
   5   1   8     2600.18     2576.97     78.83 o 
   7   1   8     3600.05     3586.65    133.58 o 
  -8   2   8       67.33       46.26     47.05 o 
  -6   2   8     4897.19     4559.79    141.62 o 
  -4   2   8     1874.98     1799.78     63.24 o 
  -2   2   8      575.40      613.72     38.16 o 
   0   2   8    18039.66    18602.05    242.31 o 
   2   2   8    11527.92    12197.80    163.85 o 
   4   2   8      569.74      621.22     46.92 o 
   6   2   8     2321.73     2344.61    108.42 o 
   8   2   8      812.98      916.04    114.07 o 
  -9   3   8      381.43      249.71     77.85 o 
  -7   3   8      303.94      274.60     57.76 o 
  -5   3   8     2041.56     2048.24     65.72 o 
  -3   3   8     6356.50     6392.60    111.82 o 
  -1   3   8     1523.08     1510.71     49.02 o 
   1   3   8    11378.06    11711.20    180.51 o 
   3   3   8     9984.83    10209.72    156.00 o 
   5   3   8     2097.53     2218.29     84.81 o 
   7   3   8     1328.38     1230.16    104.59 o 
  -8   4   8       97.49       17.46     41.62 o 
  -6   4   8    11115.66    10757.21    219.41 o 
  -4   4   8     2605.24     2567.93     75.14 o 
  -2   4   8     1918.35     1873.39     61.38 o 
   0   4   8    51494.83    50614.41    574.39 o 
   2   4   8     4206.28     4389.58     91.80 o 
   4   4   8     6825.47     6902.83    130.47 o 
   6   4   8    11526.11    11364.52    240.66 o 
   8   4   8      116.10      109.38     68.18 o 
  -9   5   8     2634.18     2825.43    147.78 o 
  -7   5   8     1189.49     1240.72     89.41 o 
  -5   5   8     5647.04     5520.55    125.67 o 
  -3   5   8    24897.03    23700.29    254.65 o 
  -1   5   8     4927.30     5247.62     93.78 o 
   1   5   8    19026.07    18639.98    394.67 o 
   3   5   8    27904.51    27089.86    292.55 o 
   5   5   8      731.51      775.09     59.77 o 
   7   5   8     3171.89     3255.99    148.55 o 
  -8   6   8      222.34      147.13     57.20 o 
  -6   6   8     2207.13     2178.79    146.90 o 
  -4   6   8    11107.32    10792.53    156.37 o 
  -2   6   8     6542.67     6614.38    150.50 o 
   0   6   8     3347.29     3407.10     90.86 o 
   2   6   8     8397.68     8397.86    152.64 o 
   4   6   8     7362.24     7445.75    137.93 o 
   6   6   8      337.87      412.84     70.23 o 
   8   6   8      880.07      964.95    125.74 o 
  -9   7   8        9.74       70.35     74.78 o 
  -7   7   8     5306.38     5010.73    152.94 o 
  -5   7   8     1601.36     1601.02     73.53 o 
  -3   7   8      343.80      376.77     35.86 o 
  -1   7   8    25896.98    25141.19    284.56 o 
   1   7   8     2465.98     2647.45     71.55 o 
   3   7   8     2422.03     2401.13    132.24 o 
   5   7   8    10769.93    10583.52    188.55 o 
   7   7   8      268.10      361.13     75.05 o 
  -8   8   8     3573.65     3770.35    223.20 o 
  -6   8   8      141.03      151.82     47.05 o 
  -4   8   8    12576.79    12280.13    180.93 o 
  -2   8   8    14292.25    13333.10    166.29 o 
   0   8   8      310.05      257.02     40.66 o 
   2   8   8    16042.27    15996.90    204.69 o 
   4   8   8     3182.25     3132.85     90.71 o 
   6   8   8      265.02      246.23     67.10 o 
  -7   9   8     2108.60     2374.00    133.71 o 
  -5   9   8     1424.00     1496.00     88.76 o 
  -3   9   8     7531.64     7082.42    145.18 o 
  -1   9   8     4713.23     4843.11    117.24 o 
   1   9   8     3259.25     3264.57     98.07 o 
   3   9   8     2882.45     2803.10    104.20 o 
   5   9   8      765.51      763.39     91.41 o 
   7   9   8     1025.78      941.31    138.36 o 
  -8  10   8        7.62      110.50     60.35 o 
  -6  10   8     3418.06     3360.48    177.79 o 
  -4  10   8      623.74      688.49     56.56 o 
  -2  10   8        2.89       30.64     34.99 o 
   0  10   8     9151.48     9332.52    170.34 o 
   2  10   8     3803.30     3711.66    130.88 o 
   4  10   8       40.10       92.98     44.63 o 
   6  10   8     1658.18     1850.95    158.93 o 
  -7  11   8     2844.74     2931.14    150.61 o 
  -5  11   8       71.14       59.26     48.15 o 
  -3  11   8      366.40      406.62     49.14 o 
  -1  11   8    13534.92    13040.04    209.90 o 
   1  11   8      268.95      183.63     50.24 o 
   3  11   8      123.92      176.24     52.32 o 
   5  11   8     6568.31     6925.29    214.51 o 
  -6  12   8      104.48       73.90     60.78 o 
  -4  12   8    13721.31    13526.34    223.91 o 
  -2  12   8      216.04      190.78     46.82 o 
   0  12   8     1226.06     1280.65     70.35 o 
   2  12   8    19764.15    19114.79    321.64 o 
   4  12   8      455.23      538.30     70.50 o 
   6  12   8      805.45      834.48    128.47 o 
  -7  13   8     2140.84     2312.16    207.26 o 
  -5  13   8     1419.38     1441.62     90.83 o 
  -3  13   8       15.83       64.46     37.76 o 
  -1  13   8    11043.48    10656.40    192.35 o 
   1  13   8     2696.93     2732.96    116.59 o 
   3  13   8       10.90       67.86     48.40 o 
   5  13   8     7031.06     7783.15    351.75 o 
  -6  14   8      223.37      484.34    134.84 o 
  -4  14   8      516.80      649.25     68.06 o 
  -2  14   8      767.54      773.91     62.77 o 
   0  14   8      604.18      565.59     80.25 o 
   2  14   8     1442.92     1450.58    110.80 o 
   4  14   8      556.21      625.91     87.10 o 
  -5  15   8     1115.65     1226.02    104.75 o 
  -3  15   8      114.28      190.19     64.74 o 
  -1  15   8     1179.09     1312.64    105.54 o 
   1  15   8      925.22      828.77     92.94 o 
   3  15   8       14.01      133.67     69.09 o 
  -4  16   8     3252.70     3528.86    156.68 o 
  -2  16   8     3379.54     3360.77    154.69 o 
   0  16   8       57.33       46.79     52.19 o 
   2  16   8     3924.57     3644.30    164.17 o 
   4  16   8     1072.32     1017.86    154.77 o 
  -3  17   8       67.62      -45.32     51.85 o 
  -1  17   8     7877.58     7987.40    238.59 o 
   1  17   8       52.80       99.18     57.26 o 
   3  17   8       71.16      147.42     62.07 o 
  -2  18   8        5.20       89.53     54.76 o 
   0  18   8       17.67      -12.81     55.41 o 
  -9   1   9     1813.35     1896.03    111.65 o 
  -7   1   9     2152.48     2041.57    104.52 o 
  -5   1   9      499.41      546.80     43.42 o 
  -3   1   9    25903.12    24454.99    268.22 o 
  -1   1   9     4769.64     4797.29    112.66 o 
   1   1   9      767.75      838.41     47.71 o 
   3   1   9    25162.82    24969.61    276.29 o 
   5   1   9      371.32      397.43     42.76 o 
   7   1   9        1.21        9.11     63.37 o 
  -8   2   9      364.24      250.54     59.94 o 
  -6   2   9    19702.68    18881.84    309.29 o 
  -4   2   9      346.40      603.50    100.28 o 
  -2   2   9     2904.98     2861.57    114.22 o 
   0   2   9    62518.64    60136.60    586.23 o 
   2   2   9      226.23      298.23     34.84 o 
   4   2   9     1925.75     2022.07     85.30 o 
   6   2   9    13536.33    13255.61    256.59 o 
   8   2   9       18.12      -52.20     52.20 o 
  -9   3   9     4013.70     4154.52    150.99 o 
  -7   3   9       17.15       42.51     43.29 o 
  -5   3   9      793.09      825.73     48.29 o 
  -3   3   9    38781.93    36588.32    409.70 o 
  -1   3   9     1652.85     1758.01     52.90 o 
   1   3   9     5019.66     4760.77    113.18 o 
   3   3   9    26286.59    26071.12    310.54 o 
   5   3   9      312.18      313.07     69.06 o 
   7   3   9      897.58      980.81    104.61 o 
  -8   4   9      207.37      236.13     58.54 o 
  -6   4   9     4257.23     4033.06    132.28 o 
  -4   4   9     1328.81     1465.07     69.83 o 
  -2   4   9     1471.24     1479.87     69.74 o 
   0   4   9    14434.85    14493.91    216.55 o 
   2   4   9     1568.40     1737.68     60.76 o 
   4   4   9      828.19      770.77     52.32 o 
   6   4   9     4366.15     4455.80    167.96 o 
   8   4   9      482.06      474.48     81.99 o 
  -9   5   9        2.41      -40.21     56.29 o 
  -7   5   9      491.48      535.46     66.08 o 
  -5   5   9    13005.89    12514.44    199.08 o 
  -3   5   9     1911.76     1872.75     63.69 o 
  -1   5   9     7880.52     7971.59    121.81 o 
   1   5   9    19186.54    18998.28    256.89 o 
   3   5   9     2773.80     2806.24     81.73 o 
   5   5   9     4096.92     4035.84    115.08 o 
   7   5   9     2128.91     2062.02    345.89 o 
  -8   6   9      841.26      911.83     85.63 o 
  -6   6   9     4212.02     4036.45    132.41 o 
  -4   6   9     6330.82     6105.16    115.07 o 
  -2   6   9     6002.13     6217.13    136.68 o 
   0   6   9    15168.22    15039.13    182.67 o 
   2   6   9     4122.19     4136.92     93.17 o 
   4   6   9     3557.72     3664.60     97.44 o 
   6   6   9     3315.10     3383.06    149.93 o 
  -7   7   9     1665.85     1696.64     96.35 o 
  -5   7   9       67.73       93.10     43.69 o 
  -3   7   9    23264.62    22526.40    251.25 o 
  -1   7   9     5446.79     5545.74     99.79 o 
   1   7   9      130.38      195.92     33.90 o 
   3   7   9    20057.41    19460.84    268.47 o 
   5   7   9      595.14      630.42     64.10 o 
   7   7   9       33.36      -43.64     65.01 o 
  -8   8   9       46.10      -14.16     53.88 o 
  -6   8   9     3830.99     3689.44    236.95 o 
  -4   8   9     1250.35     1264.02     58.12 o 
  -2   8   9       47.40      103.24     36.35 o 
   0   8   9    10946.58    10548.91    173.30 o 
   2   8   9     2005.26     2072.26     80.85 o 
   4   8   9       10.85       48.64     37.35 o 
   6   8   9     2620.45     2643.17    133.56 o 
  -7   9   9     3015.40     2994.13    148.57 o 
  -5   9   9     3377.84     3390.61    154.01 o 
  -3   9   9     4316.54     4223.25    112.55 o 
  -1   9   9    14739.82    13931.28    239.48 o 
   1   9   9     3380.40     3265.32    121.75 o 
   3   9   9     1643.97     1575.67     93.50 o 
   5   9   9     5853.91     5945.59    190.76 o 
   7   9   9      443.00      519.14    108.09 o 
  -8  10   9     1722.61     1690.25    126.73 o 
  -6  10   9      168.23      195.34     61.43 o 
  -4  10   9     6378.02     6097.86    140.95 o 
  -2  10   9     9758.30     9255.43    170.96 o 
   0  10   9       37.74       50.66     52.80 o 
   2  10   9    10898.93    10238.63    220.61 o 
   4  10   9     6972.44     6895.69    183.31 o 
   6  10   9       46.34      145.78     79.54 o 
  -7  11   9      563.13      534.01     92.70 o 
  -5  11   9     7702.18     7859.15    211.21 o 
  -3  11   9       16.49       69.36     46.77 o 
  -1  11   9     3903.08     3635.69    130.14 o 
   1  11   9    12854.73    12695.22    251.79 o 
   3  11   9       30.77      -25.53     43.66 o 
   5  11   9     2468.28     2819.88    145.27 o 
  -6  12   9      181.04      252.53    113.48 o 
  -4  12   9      534.56      477.55     54.79 o 
  -2  12   9      110.36      120.92     39.48 o 
   0  12   9     1111.78      988.50     79.70 o 
   2  12   9      458.46      534.13     67.69 o 
   4  12   9       64.07      120.07     57.88 o 
   6  12   9      261.81      264.00     96.91 o 
  -7  13   9      293.83      316.03     92.02 o 
  -5  13   9     3315.54     3307.57    128.17 o 
  -3  13   9      409.34      449.90     59.53 o 
  -1  13   9     2065.17     1906.97     98.80 o 
   1  13   9     4922.86     4938.79    156.03 o 
   3  13   9     1274.75     1287.97     93.46 o 
   5  13   9     1376.00     1650.13    144.11 o 
  -6  14   9       20.04       18.76    124.29 o 
  -4  14   9     6481.16     6210.60    203.54 o 
  -2  14   9     4657.91     4356.85    140.99 o 
   0  14   9       58.44        9.63     43.36 o 
   2  14   9     6406.31     6396.44    212.45 o 
   4  14   9     1853.47     2046.66    129.99 o 
  -5  15   9     1668.26     1539.35    147.62 o 
  -3  15   9       81.91       57.59     54.61 o 
  -1  15   9     7267.93     6850.88    218.08 o 
   1  15   9     2354.53     2426.62    137.64 o 
   3  15   9       25.33       27.44     64.51 o 
  -4  16   9      587.31      537.57    144.39 o 
  -2  16   9     2024.64     1948.43    126.12 o 
   0  16   9      781.73      944.49     97.19 o 
   2  16   9      797.01      730.37     92.26 o 
  -3  17   9     1186.32     1379.90    115.41 o 
  -1  17   9      153.57      109.35     62.92 o 
   1  17   9        0.49      -52.71     79.86 o 
  -2  18   9     1922.94     1955.78    226.07 o 
   0  18   9      429.75      316.76     77.47 o 
  -8   0  10       42.75       39.14     74.78 o 
  -6   0  10    20088.19    19697.55    454.26 o 
  -4   0  10     8167.51     7979.44    197.03 o 
  -2   0  10     4787.43     5105.66    148.04 o 
   0   0  10    69629.12    67404.02    808.99 o 
   2   0  10     3072.95     3140.60    149.38 o 
   4   0  10     1612.22     1499.70     94.70 o 
   6   0  10    10507.07    10835.43    325.75 o 
   8   0  10      150.15      250.92    124.29 o 
  -9   1  10     2446.01     2491.93    124.41 o 
  -7   1  10     2515.49     2411.28    111.67 o 
  -5   1  10      139.33      137.41     32.93 o 
  -3   1  10    32428.34    30968.48    353.56 o 
  -1   1  10    22304.46    23602.69    261.23 o 
   1   1  10     1833.58     1807.77     70.71 o 
   3   1  10    22024.90    21237.50    251.62 o 
   5   1  10     3650.91     3551.59     96.80 o 
   7   1  10      744.93      836.29    131.34 o 
  -8   2  10     1887.73     1840.89    107.12 o 
  -6   2  10      604.92      619.42     66.61 o 
  -4   2  10     5358.05     5338.09    110.32 o 
  -2   2  10     9560.35     9251.51    144.71 o 
   0   2  10     8616.51     8617.00    215.84 o 
   2   2  10      779.78      833.83     52.94 o 
   4   2  10     5610.94     5685.18    120.11 o 
   6   2  10     1775.66     1794.06    116.37 o 
   8   2  10       57.78      264.99    126.63 o 
  -9   3  10      552.60      519.20     73.77 o 
  -7   3  10     2759.96     2653.50    113.96 o 
  -5   3  10     1342.71     1367.64     62.39 o 
  -3   3  10     3094.96     3177.25     83.43 o 
  -1   3  10     5778.34     5949.65    133.89 o 
   1   3  10     3731.70     3687.74    103.84 o 
   3   3  10     5604.61     5709.02    117.13 o 
   5   3  10     1678.91     1692.77     88.67 o 
   7   3  10     1181.17     1258.44    108.56 o 
  -8   4  10      118.37      129.88     50.61 o 
  -6   4  10     8540.64     7810.71    186.51 o 
  -4   4  10    14384.31    13767.67    188.50 o 
  -2   4  10      470.14      569.19     48.86 o 
   0   4  10    32864.19    32607.25    419.11 o 
   2   4  10    17975.24    18114.97    216.43 o 
   4   4  10       30.75       70.48     36.10 o 
   6   4  10     9754.50     9694.28    252.27 o 
  -9   5  10     2252.07     2383.40    119.75 o 
  -7   5  10     2538.73     2532.92    113.88 o 
  -5   5  10      322.07      380.74     43.52 o 
  -3   5  10    14012.98    13516.65    182.81 o 
  -1   5  10     6672.15     6810.24    110.11 o 
   1   5  10      253.92      389.83     69.55 o 
   3   5  10    16740.16    16793.58    248.71 o 
   5   5  10     2507.02     2444.54    105.82 o 
   7   5  10       18.97       95.00     59.65 o 
  -8   6  10     1404.35     1453.38     93.90 o 
  -6   6  10     5030.71     4830.83    204.78 o 
  -4   6  10      923.10      863.75     52.73 o 
  -2   6  10    11822.33    11469.26    160.88 o 
   0   6  10    15444.58    15277.62    230.72 o 
   2   6  10     1036.74      995.48     62.85 o 
   4   6  10     2161.42     2002.88     85.79 o 
   6   6  10     3650.19     3911.46    192.28 o 
  -7   7  10      364.85      316.26     62.17 o 
  -5   7  10     9544.14     9400.97    187.67 o 
  -3   7  10     1770.47     1742.25     62.89 o 
  -1   7  10     2131.36     2341.58     70.43 o 
   1   7  10    20288.59    20235.88    277.06 o 
   3   7  10       36.50       52.55     37.55 o 
   5   7  10      426.38      433.18     60.43 o 
   7   7  10     3101.05     3212.74    198.32 o 
  -8   8  10     4732.81     4831.81    188.38 o 
  -6   8  10      867.57      846.08    102.37 o 
  -4   8  10     1916.20     1853.76     79.65 o 
  -2   8  10    40441.86    38952.48    427.90 o 
   0   8  10      634.28      631.39     67.99 o 
   2   8  10     3266.61     3260.32    101.20 o 
   4   8  10    14846.68    15062.45    239.27 o 
   6   8  10       16.04       -9.93     53.25 o 
  -7   9  10     1631.62     1541.48    116.20 o 
  -5   9  10      894.56     1014.58     78.20 o 
  -3   9  10     6172.83     6175.38    138.09 o 
  -1   9  10     6509.89     6654.00    173.22 o 
   1   9  10     1310.63     1366.12     89.46 o 
   3   9  10     4374.22     4281.24    144.09 o 
   5   9  10     1169.16     1141.70    101.32 o 
  -8  10  10      902.31      971.69    153.86 o 
  -6  10  10      507.05      550.43     79.99 o 
  -4  10  10     2290.49     2112.97     86.14 o 
  -2  10  10     4280.15     4016.09    135.42 o 
   0  10  10     3880.51     3694.08    132.64 o 
   2  10  10      893.71      806.04     76.88 o 
   4  10  10     3038.07     3244.56    131.67 o 
   6  10  10     1453.50     1598.09    153.78 o 
  -7  11  10      629.65      446.54     94.28 o 
  -5  11  10     4520.10     4308.88    142.13 o 
  -3  11  10      424.99      412.56     60.75 o 
  -1  11  10     1347.14     1350.77     90.20 o 
   1  11  10     8047.95     8065.99    241.67 o 
   3  11  10       68.59      108.76     50.92 o 
   5  11  10      620.39      627.54     86.98 o 
  -6  12  10        7.87       83.26     63.17 o 
  -4  12  10     2724.58     2559.51    123.88 o 
  -2  12  10     9348.30     9003.74    207.22 o 
   0  12  10      135.30      164.97     51.44 o 
   2  12  10     5939.76     5698.43    186.84 o 
   4  12  10     5395.50     5226.93    205.12 o 
  -5  13  10     4129.15     4135.67    170.94 o 
  -3  13  10       14.45      -25.18     40.76 o 
  -1  13  10      118.06      145.08     46.81 o 
   1  13  10    10385.77    10148.08    228.45 o 
   3  13  10       13.33        2.23     61.26 o 
   5  13  10      390.74      382.62     99.17 o 
  -6  14  10       48.16      164.15    128.98 o 
  -4  14  10      299.83      250.31     69.52 o 
  -2  14  10     1323.42     1291.14     90.05 o 
   0  14  10      509.42      485.90     68.81 o 
   2  14  10        0.23      -10.77     54.15 o 
   4  14  10      947.42      945.96    172.36 o 
  -5  15  10     1101.85     1437.55    145.12 o 
  -3  15  10      785.49      748.24     91.47 o 
  -1  15  10      535.59      569.74     85.59 o 
   1  15  10     1508.92     1523.73    116.97 o 
   3  15  10      116.24      271.70     77.47 o 
  -4  16  10      474.63      455.46    103.05 o 
  -2  16  10     6889.72     6674.90    218.38 o 
   0  16  10      262.80      263.84     70.52 o 
   2  16  10      502.67      445.36     80.07 o 
  -3  17  10       12.28       36.18     58.16 o 
  -1  17  10     1349.41     1353.73    112.77 o 
   1  17  10     3131.83     3061.71    154.29 o 
  -9   1  11      209.71      123.25     97.78 o 
  -7   1  11     6856.61     6535.40    178.46 o 
  -5   1  11       24.34       10.00     31.60 o 
  -3   1  11     4202.83     4187.79     99.83 o 
  -1   1  11    31491.07    31277.19    494.49 o 
   1   1  11      346.85      414.25     35.48 o 
   3   1  11     6309.77     6551.60    126.20 o 
   5   1  11     8118.10     8316.14    187.81 o 
   7   1  11       42.90       18.55    172.36 o 
  -8   2  11       12.09      118.75     49.92 o 
  -6   2  11     5022.80     4796.57    147.14 o 
  -4   2  11    28039.72    27168.31    301.03 o 
  -2   2  11      117.11      195.09     51.11 o 
   0   2  11    19317.11    18782.32    261.21 o 
   2   2  11    37056.04    36636.82    383.20 o 
   4   2  11      360.84      397.46     48.71 o 
   6   2  11     5921.66     6197.53    200.68 o 
  -9   3  11     1378.24     1423.15     97.85 o 
  -7   3  11     3858.58     3579.59    132.76 o 
  -5   3  11      350.65      394.82     42.30 o 
  -3   3  11    15375.75    15283.04    202.96 o 
  -1   3  11    12027.84    12199.92    206.21 o 
   1   3  11      135.94      191.30     41.17 o 
   3   3  11    11981.81    11688.41    200.07 o 
   5   3  11     3439.05     3536.90    194.29 o 
   7   3  11       69.99      123.56    100.84 o 
  -8   4  11      981.85      904.78     83.10 o 
  -6   4  11       80.76       82.50     43.75 o 
  -4   4  11     4723.07     4455.45    104.32 o 
  -2   4  11     9522.77     9554.21    148.45 o 
   0   4  11      442.02      412.50     49.49 o 
   2   4  11     6920.89     6702.71    147.95 o 
   4   4  11     7436.54     7554.07    159.20 o 
   6   4  11      493.07      434.34     79.28 o 
  -9   5  11      959.67      989.36     85.65 o 
  -7   5  11      431.90      448.17     62.71 o 
  -5   5  11    11009.67    11006.94    169.66 o 
  -3   5  11     5601.35     5428.41    110.92 o 
  -1   5  11      819.02      948.85     63.82 o 
   1   5  11    27511.89    26986.48    339.38 o 
   3   5  11     1900.92     1962.27     90.34 o 
   5   5  11        2.28      -29.98     36.62 o 
   7   5  11     3744.74     4155.77    207.25 o 
  -8   6  11     1051.10     1194.30     89.49 o 
  -6   6  11     1830.37     1738.08     94.57 o 
  -4   6  11    10892.94    10403.56    161.86 o 
  -2   6  11     5311.01     5263.34    104.95 o 
   0   6  11     9308.94     9768.83    182.50 o 
   2   6  11    11304.78    11301.54    225.27 o 
   4   6  11     2978.63     2759.49    101.10 o 
   6   6  11     2667.06     2791.04    139.84 o 
  -7   7  11     5069.29     5162.85    189.17 o 
  -5   7  11        7.38      -32.26     32.26 o 
  -3   7  11     3230.08     3192.07     84.92 o 
  -1   7  11    22790.72    22382.76    293.65 o 
   1   7  11      401.73      390.38     49.70 o 
   3   7  11     4873.59     4865.82    129.45 o 
   5   7  11     6693.03     6843.79    175.84 o 
   7   7  11      138.55      167.73    120.78 o 
  -8   8  11     1097.96      994.80    106.56 o 
  -6   8  11      393.13      442.74     75.57 o 
  -4   8  11     3173.19     3207.01    102.36 o 
  -2   8  11     5295.82     5405.69    157.04 o 
   0   8  11      947.33     1032.22     82.73 o 
   2   8  11     3132.27     2997.62    120.40 o 
   4   8  11     2932.12     3017.21    107.98 o 
   6   8  11      237.03      353.70     97.79 o 
  -7   9  11       43.16       53.19     58.31 o 
  -5   9  11     6894.23     7160.18    188.19 o 
  -3   9  11       48.87       62.68     43.25 o 
  -1   9  11      371.12      439.43     65.33 o 
   1   9  11    13822.13    13082.37    258.67 o 
   3   9  11       20.59       -0.98     56.86 o 
   5   9  11      305.88      278.02     72.10 o 
  -6  10  11     1879.00     2001.02    125.01 o 
  -4  10  11       11.98      -33.97     33.97 o 
  -2  10  11    16868.67    15993.63    301.92 o 
   0  10  11     4366.07     4088.71    142.34 o 
   2  10  11        6.40      126.83     48.70 o 
   4  10  11    11648.34    11980.81    253.50 o 
   6  10  11      755.29      979.70    256.78 o 
  -7  11  11       18.69       73.55     81.07 o 
  -5  11  11     4480.21     4743.81    180.31 o 
  -3  11  11     1702.19     1532.36     92.37 o 
  -1  11  11        9.42       10.75     38.79 o 
   1  11  11     9469.79     9204.80    217.46 o 
   3  11  11      617.71      539.72     70.96 o 
   5  11  11      107.80       75.75     81.08 o 
  -6  12  11        0.12       70.35     91.46 o 
  -4  12  11      218.65      179.17     53.33 o 
  -2  12  11       72.48       84.34     42.10 o 
   0  12  11      113.25      104.25     47.40 o 
   2  12  11       62.15       33.72     51.53 o 
   4  12  11       93.43      212.16     80.90 o 
  -5  13  11     3357.61     3599.62    163.78 o 
  -3  13  11     1704.79     1775.66    101.03 o 
  -1  13  11      576.46      600.99     86.50 o 
   1  13  11     7436.71     7369.62    202.41 o 
   3  13  11      766.15      726.47     80.77 o 
   5  13  11       63.61      124.74     67.67 o 
  -6  14  11      348.64      234.50    128.98 o 
  -4  14  11      406.11      347.48     57.81 o 
  -2  14  11     9155.28     9105.26    213.73 o 
   0  14  11      632.80      643.22     89.02 o 
   2  14  11      530.84      421.02     70.92 o 
   4  14  11     5224.41     5614.40    253.43 o 
  -5  15  11     2714.61     2837.48    307.20 o 
  -3  15  11      434.72      385.90     75.47 o 
  -1  15  11      548.02      579.40     86.96 o 
   1  15  11     3904.16     3873.92    332.21 o 
   3  15  11      315.75      331.03     81.34 o 
  -4  16  11      520.26      795.43    115.45 o 
  -2  16  11     2301.52     2294.42    136.53 o 
   0  16  11       15.32       51.91     60.83 o 
   2  16  11      848.74      731.19     97.06 o 
  -3  17  11      204.59      236.82     83.73 o 
  -1  17  11     1418.46     1623.04    118.77 o 
   1  17  11        2.92      -79.50     79.50 o 
  -8   0  12       18.58       26.94     64.61 o 
  -6   0  12     1336.79     1187.27    119.08 o 
  -4   0  12    23031.39    22828.33    383.56 o 
  -2   0  12      400.31      388.05     54.06 o 
   0   0  12     8091.03     7879.75    169.55 o 
   2   0  12    29941.65    29430.63    439.58 o 
   4   0  12      927.70      959.62    199.33 o 
   6   0  12      981.05     1081.06    168.84 o 
  -9   1  12        5.93      -11.83     48.52 o 
  -7   1  12     5587.47     5698.18    167.49 o 
  -5   1  12      147.74      112.38     35.83 o 
  -3   1  12      371.86      404.67     41.44 o 
  -1   1  12    31612.32    31787.56    427.11 o 
   1   1  12      437.77      474.29     48.68 o 
   3   1  12     1190.95     1270.55     70.60 o 
   5   1  12    11654.61    11591.95    309.42 o 
   7   1  12      120.18      237.36     79.80 o 
  -8   2  12      100.67       63.93     83.94 o 
  -6   2  12     2627.95     2444.84    107.91 o 
  -4   2  12    11059.12    11010.20    189.25 o 
  -2   2  12     1388.73     1493.81     62.36 o 
   0   2  12     2957.65     2902.86    136.45 o 
   2   2  12    17713.07    17308.84    254.22 o 
   4   2  12     1208.94     1276.71     73.94 o 
   6   2  12      465.91      462.58     92.86 o 
  -9   3  12      407.08      316.13     69.05 o 
  -7   3  12     1672.44     1541.50     97.05 o 
  -5   3  12     1449.79     1598.13     69.60 o 
  -3   3  12      880.61      940.36     58.55 o 
  -1   3  12     5532.60     5581.14    150.78 o 
   1   3  12      933.46     1074.43     65.71 o 
   3   3  12      468.59      532.24     55.53 o 
   5   3  12     1987.55     2163.11    103.39 o 
   7   3  12      639.87      692.12    110.26 o 
  -8   4  12     1437.20     1448.91     96.96 o 
  -6   4  12       77.15       88.36     42.03 o 
  -4   4  12    20819.38    20091.83    248.20 o 
  -2   4  12     1665.02     1827.03     65.01 o 
   0   4  12      421.92      324.74     57.89 o 
   2   4  12    22246.59    21206.78    293.78 o 
   4   4  12       98.56      114.28     41.89 o 
   6   4  12     1083.82     1213.15    100.77 o 
  -7   5  12     7273.58     7251.06    184.54 o 
  -5   5  12        6.67        4.80     31.91 o 
  -3   5  12      733.07      753.35     53.31 o 
  -1   5  12    25012.41    24395.69    396.04 o 
   1   5  12      132.24       92.47     45.60 o 
   3   5  12      153.44      211.06     43.55 o 
   5   5  12     9726.75     9876.88    215.27 o 
   7   5  12       24.78      247.04     83.63 o 
  -8   6  12        8.17       36.99     48.47 o 
  -6   6  12      179.19      127.16     47.52 o 
  -4   6  12     5167.88     5062.30    111.87 o 
  -2   6  12     1190.43     1045.54     66.13 o 
   0   6  12      445.70      456.78     53.46 o 
   2   6  12     3924.06     3930.39    119.50 o 
   4   6  12     1175.47     1156.99     82.95 o 
   6   6  12        8.58       39.76     50.46 o 
  -7   7  12      472.64      388.53    137.80 o 
  -5   7  12     4413.89     4257.59    117.11 o 
  -3   7  12     4527.22     4486.34    117.92 o 
  -1   7  12     1409.59     1516.30     76.92 o 
   1   7  12    11194.13    11070.52    200.38 o 
   3   7  12     5286.02     5293.47    137.98 o 
   5   7  12      689.30      741.88     73.11 o 
  -8   8  12      539.60      510.84     82.67 o 
  -6   8  12     7345.07     7265.04    245.44 o 
  -4   8  12       68.00       95.27     43.89 o 
  -2   8  12     9731.02     9076.62    226.10 o 
   0   8  12    16333.69    15806.12    290.60 o 
   2   8  12       12.62       -7.62     44.51 o 
   4   8  12     8196.44     8482.38    209.50 o 
   6   8  12     2410.14     2656.62    266.16 o 
  -7   9  12     1105.37     1122.10    207.55 o 
  -5   9  12     2416.73     2526.24    134.18 o 
  -3   9  12     1559.25     1573.93     94.86 o 
  -1   9  12     6830.91     6652.36    180.00 o 
   1   9  12     3187.05     3080.49    126.23 o 
   3   9  12     3288.01     3264.20    133.32 o 
   5   9  12     2027.86     2107.63    131.18 o 
  -6  10  12      736.08      710.82    120.86 o 
  -4  10  12     6645.65     6477.11    175.33 o 
  -2  10  12       48.10       60.66     46.97 o 
   0  10  12      862.90      818.11     78.38 o 
   2  10  12    10541.50     9785.54    227.23 o 
   4  10  12      239.68      290.72     75.14 o 
   6  10  12      165.30      147.49    186.43 o 
  -7  11  12       76.92      -49.25     80.90 o 
  -5  11  12     2840.62     2848.58    144.26 o 
  -3  11  12      907.47     1130.19     98.80 o 
  -1  11  12      444.79      523.99     67.35 o 
   1  11  12     3596.05     3629.56    191.58 o 
   3  11  12      518.31      555.12     93.57 o 
   5  11  12       92.51       59.43     65.03 o 
  -6  12  12     2596.99     2572.49    193.46 o 
  -4  12  12       51.88       25.34     42.64 o 
  -2  12  12     6194.17     6087.73    174.86 o 
   0  12  12     4757.18     4602.45    155.41 o 
   2  12  12       34.18       27.86     88.00 o 
   4  12  12     3554.86     3667.23    145.66 o 
  -5  13  12     2397.41     2451.52    141.28 o 
  -3  13  12     4642.37     4768.54    154.36 o 
  -1  13  12       95.30       68.86     48.20 o 
   1  13  12     4524.30     4440.39    154.99 o 
   3  13  12     2560.54     2638.87    125.93 o 
  -4  14  12      528.84      581.47     76.13 o 
  -2  14  12     1024.08      994.98     87.40 o 
   0  14  12      847.59      855.11     82.56 o 
   2  14  12      837.31      748.91     82.46 o 
   4  14  12      485.80      464.48    108.18 o 
  -5  15  12      260.39      337.68    126.63 o 
  -3  15  12     1070.93     1061.63    103.83 o 
  -1  15  12       26.19       85.13     61.81 o 
   1  15  12     1371.57     1404.15    117.30 o 
   3  15  12      622.66      544.13     90.81 o 
  -4  16  12       35.20      264.99    112.56 o 
  -2  16  12     2763.22     2847.96    149.45 o 
   0  16  12     4393.91     4469.55    185.33 o 
   2  16  12       38.41      153.56     59.90 o 
  -1  17  12       73.10      -68.52     78.37 o 
  -9   1  13       79.96       48.59     49.82 o 
  -7   1  13     4756.26     4453.49    148.31 o 
  -5   1  13     4382.74     4325.20    119.73 o 
  -3   1  13     1473.62     1456.03     65.26 o 
  -1   1  13    27004.35    28030.15    298.45 o 
   1   1  13     2961.43     2856.39     93.30 o 
   3   1  13      512.23      470.26     64.76 o 
   5   1  13     8900.16     8687.05    231.23 o 
   7   1  13      210.81      297.30     89.81 o 
  -8   2  13     2354.50     2394.02    116.28 o 
  -6   2  13       88.13      112.93     45.97 o 
  -4   2  13    15293.15    14958.11    210.68 o 
  -2   2  13    13987.04    14133.39    196.84 o 
   0   2  13       53.91      -12.74     37.42 o 
   2   2  13    19653.52    18764.32    270.19 o 
   4   2  13     5384.88     5306.61    156.24 o 
   6   2  13       38.63      101.00     72.45 o 
  -9   3  13       15.13      -49.25    167.67 o 
  -7   3  13     5181.52     5163.39    156.64 o 
  -5   3  13     1967.56     1895.49     83.17 o 
  -3   3  13       58.15      138.01     37.75 o 
  -1   3  13    22306.97    22019.46    306.28 o 
   1   3  13     1841.93     1926.48     84.91 o 
   3   3  13       48.48       80.13     38.94 o 
   5   3  13     6901.19     6875.15    319.37 o 
   7   3  13      405.74      325.59     86.76 o 
  -8   4  13       63.87       89.66     51.07 o 
  -6   4  13     1733.48     1651.02     94.19 o 
  -4   4  13     2671.38     2760.16     85.95 o 
  -2   4  13      721.26      881.38     83.45 o 
   0   4  13     6307.39     6262.13    163.59 o 
   2   4  13     4163.91     4050.87    121.89 o 
   4   4  13      175.80      195.74     48.38 o 
   6   4  13     1525.35     1556.38    140.68 o 
  -7   5  13        9.32      -15.72     54.83 o 
  -5   5  13      156.62      177.41     36.75 o 
  -3   5  13    20126.15    19669.20    281.30 o 
  -1   5  13      969.00      974.14     67.92 o 
   1   5  13     2284.34     2078.08    100.80 o 
   3   5  13    12278.04    11732.21    233.19 o 
   5   5  13      524.38      602.74     89.72 o 
  -8   6  13     2007.44     1869.53    184.19 o 
  -6   6  13     1347.01     1429.78     88.39 o 
  -4   6  13     4989.66     4924.11    128.78 o 
  -2   6  13     7202.15     6999.73    155.70 o 
   0   6  13     3429.13     3439.83    112.80 o 
   2   6  13     7746.27     7713.27    169.34 o 
   4   6  13     2574.09     2615.43    102.92 o 
   6   6  13     1068.64     1148.99    130.21 o 
  -7   7  13     3577.89     3550.66    155.47 o 
  -5   7  13     3816.02     3815.88    258.25 o 
  -3   7  13      957.96     1023.02     82.38 o 
  -1   7  13    17539.18    17627.90    311.73 o 
   1   7  13     4599.58     4604.52    157.24 o 
   3   7  13      241.23      237.04     48.17 o 
   5   7  13     7134.25     7561.67    190.94 o 
  -8   8  13        3.00       -5.69    167.67 o 
  -6   8  13      684.72      637.85    147.74 o 
  -4   8  13     2239.19     2260.32    110.09 o 
  -2   8  13       27.91       -6.97     45.18 o 
   0   8  13     1550.79     1516.76     97.18 o 
   2   8  13     3877.04     3931.14    142.52 o 
   4   8  13      108.82      101.05     54.99 o 
   6   8  13      588.09      629.52    115.93 o 
  -7   9  13       10.66      -43.45     60.97 o 
  -5   9  13      534.30      614.15     84.98 o 
  -3   9  13     8950.01     8871.06    211.23 o 
  -1   9  13      253.36      237.70     55.58 o 
   1   9  13      888.01      951.92     83.43 o 
   3   9  13     5054.38     4965.18    163.97 o 
   5   9  13      138.56       98.01     63.98 o 
  -6  10  13     5002.08     4967.93    247.39 o 
  -4  10  13      451.60      351.55     64.99 o 
  -2  10  13     2514.25     2528.75    117.69 o 
   0  10  13    13103.38    12643.75    261.41 o 
   2  10  13       22.87       -9.48     42.13 o 
   4  10  13     1527.63     1492.60    103.09 o 
  -7  11  13       22.57      280.29     94.12 o 
  -5  11  13      537.56      496.89     80.68 o 
  -3  11  13    10260.41     9776.72    223.76 o 
  -1  11  13       35.89       49.93     44.82 o 
   1  11  13     1892.21     1965.30    112.87 o 
   3  11  13     5322.52     5260.08    171.35 o 
   5  11  13        3.28       -1.64     55.50 o 
  -6  12  13      108.06      -49.05     70.34 o 
  -4  12  13      508.03      626.72     71.74 o 
  -2  12  13      209.58      244.80     59.13 o 
   0  12  13       59.91       64.50     50.12 o 
   2  12  13      538.57      550.76     74.45 o 
   4  12  13        0.09      -19.19     53.10 o 
  -5  13  13       62.52        0.76     62.16 o 
  -3  13  13     4850.01     4810.66    158.40 o 
  -1  13  13      270.02      285.05     62.78 o 
   1  13  13      463.19      642.25     76.84 o 
   3  13  13     4676.88     5133.63    171.41 o 
  -4  14  13      102.42       92.92     53.63 o 
  -2  14  13     1525.21     1667.49    102.45 o 
   0  14  13     5530.99     5847.70    179.39 o 
   2  14  13      466.18      500.30     70.67 o 
  -3  15  13     2577.42     2649.84    159.75 o 
  -1  15  13       39.46      -10.38     57.17 o 
   1  15  13     2034.23     1982.83    135.14 o 
  -2  16  13       85.83      106.14     65.20 o 
   0  16  13     2469.49     2468.89    149.18 o 
  -8   0  14     3164.70     3318.33    187.29 o 
  -6   0  14      201.01      194.64     84.42 o 
  -4   0  14     8204.06     8297.62    283.33 o 
  -2   0  14    13101.33    13743.83    280.56 o 
   0   0  14     1940.62     1909.91    193.46 o 
   2   0  14    15607.20    15265.01    404.60 o 
   4   0  14     7400.12     7197.51    265.06 o 
   6   0  14      649.81      705.85    154.77 o 
  -7   1  14     1303.91     1348.61     92.62 o 
  -5   1  14     8863.70     9174.02    162.18 o 
  -3   1  14     1106.42     1199.41     68.51 o 
  -1   1  14     6053.20     6228.93    142.29 o 
   1   1  14    25667.64    24174.08    375.23 o 
   3   1  14      749.72      821.21     78.51 o 
   5   1  14     3498.62     3239.80    257.95 o 
  -8   2  14     1030.04     1007.67     86.41 o 
  -6   2  14     3223.74     3282.45    123.85 o 
  -4   2  14        5.22       16.29     29.32 o 
  -2   2  14     2886.36     2846.89    103.30 o 
   0   2  14     7291.70     7083.38    197.59 o 
   2   2  14     2474.29     2379.03    113.78 o 
   4   2  14      849.10      755.60     76.52 o 
   6   2  14     1086.89     1087.85    122.57 o 
  -7   3  14      677.17      675.30     71.90 o 
  -5   3  14     4440.45     4508.33    111.95 o 
  -3   3  14     4933.39     4843.09    131.30 o 
  -1   3  14     3564.16     3768.40    118.41 o 
   1   3  14     3533.29     3411.22    108.85 o 
   3   3  14     1650.90     1725.41     99.49 o 
   5   3  14     1241.48     1275.84    103.55 o 
  -8   4  14     4597.34     4961.49    192.93 o 
  -6   4  14        8.13       26.21     42.55 o 
  -4   4  14    12620.29    12306.05    213.54 o 
  -2   4  14    24124.06    23974.38    328.81 o 
   0   4  14      281.86      210.05     45.66 o 
   2   4  14    12845.60    12554.08    220.44 o 
   4   4  14     7302.84     7543.15    192.66 o 
   6   4  14       19.21      170.36     75.43 o 
  -7   5  14     1408.98     1461.52     94.89 o 
  -5   5  14     9281.60     9506.45    182.92 o 
  -3   5  14       60.14       -7.61     36.29 o 
  -1   5  14     5313.68     5587.18    143.51 o 
   1   5  14    12152.92    11475.17    243.55 o 
   3   5  14      618.50      685.89     64.23 o 
   5   5  14     2196.82     2218.27    128.04 o 
  -8   6  14      393.86      499.55    200.50 o 
  -6   6  14      847.01      923.27     89.36 o 
  -4   6  14      703.28      712.29     60.68 o 
  -2   6  14     2112.65     2153.61     92.20 o 
   0   6  14     3860.08     3730.10    118.52 o 
   2   6  14       96.58      172.08     46.65 o 
   4   6  14      607.57      521.09     62.63 o 
   6   6  14      968.38     1018.19    121.07 o 
  -7   7  14      448.49      421.53    127.80 o 
  -5   7  14      141.54      130.48     61.76 o 
  -3   7  14    10572.91    10362.69    231.45 o 
  -1   7  14     1327.78     1395.10     95.17 o 
   1   7  14       25.55       -7.52     42.22 o 
   3   7  14    13053.36    12924.55    275.42 o 
   5   7  14      199.72      131.61     80.80 o 
  -6   8  14     6784.85     6570.68    709.37 o 
  -4   8  14     1271.21     1230.72     89.61 o 
  -2   8  14      186.13      180.88     54.84 o 
   0   8  14    21779.32    21605.01    360.57 o 
   2   8  14     1669.59     1668.66    103.94 o 
   4   8  14      959.49     1067.75     92.89 o 
  -7   9  14      460.42      482.36    104.43 o 
  -5   9  14     1965.63     1919.15    128.25 o 
  -3   9  14      167.07      171.01     55.73 o 
  -1   9  14     3143.30     3058.96    128.76 o 
   1   9  14     3676.00     3575.25    139.10 o 
   3   9  14      783.47      921.81     85.69 o 
   5   9  14     1707.73     1782.52    123.98 o 
  -6  10  14     1190.92     1523.07    153.13 o 
  -4  10  14        7.02       69.25     60.61 o 
  -2  10  14     1943.54     2118.63    113.70 o 
   0  10  14     3169.44     3043.09    131.18 o 
   2  10  14      751.07      752.29     94.30 o 
   4  10  14     1031.84     1101.11    107.64 o 
  -5  11  14       97.85       16.69     57.76 o 
  -3  11  14     7869.10     7862.94    296.50 o 
  -1  11  14      371.77      417.12     68.74 o 
   1  11  14       23.69        2.06     48.04 o 
   3  11  14     4714.57     4988.14    169.52 o 
  -6  12  14     2816.99     2815.54    202.14 o 
  -4  12  14     1932.23     1975.20    109.38 o 
  -2  12  14      975.64      950.25     86.30 o 
   0  12  14     5856.24     5843.46    179.26 o 
   2  12  14      927.42     1032.23     90.45 o 
   4  12  14      350.96      311.40     69.96 o 
  -5  13  14        7.35       24.68     60.33 o 
  -3  13  14     6416.43     6602.08    230.84 o 
  -1  13  14      867.64      772.26     82.83 o 
   1  13  14      211.61      236.58     61.34 o 
   3  13  14     4963.17     5367.05    178.48 o 
  -4  14  14       34.20       58.54     72.10 o 
  -2  14  14       79.47      103.15     52.51 o 
   0  14  14     1319.08     1337.76    100.29 o 
   2  14  14      439.41      448.24     71.08 o 
  -3  15  14     1063.64     1076.01     92.26 o 
  -1  15  14      138.75      210.06     59.52 o 
   1  15  14      488.26      548.80    106.11 o 
  -2  16  14       29.74       17.04     64.08 o 
   0  16  14     4440.77     4393.05    236.29 o 
  -7   1  15        9.20      136.37     50.04 o 
  -5   1  15    11882.66    12380.50    195.58 o 
  -3   1  15      102.28      103.69     39.46 o 
  -1   1  15      934.55     1105.03     85.56 o 
   1   1  15    18502.29    17862.19    316.51 o 
   3   1  15      206.93      192.42     63.93 o 
   5   1  15     1058.53     1035.91    124.23 o 
  -8   2  15     3740.86     4030.46    169.91 o 
  -6   2  15      593.22      690.81     69.96 o 
  -4   2  15     1148.31     1246.97     75.66 o 
  -2   2  15    22622.60    23316.93    322.09 o 
   0   2  15     1123.12     1182.55     86.75 o 
   2   2  15     1287.48     1198.95     89.15 o 
   4   2  15    14126.53    14164.23    278.31 o 
   6   2  15       99.20       11.60     64.61 o 
  -7   3  15       67.53       77.24     49.84 o 
  -5   3  15     7804.23     8263.44    194.08 o 
  -3   3  15      858.01      928.56     69.24 o 
  -1   3  15      397.11      490.33     54.63 o 
   1   3  15    13520.45    12846.13    260.68 o 
   3   3  15      600.25      635.82     74.79 o 
   5   3  15      146.14       34.00     71.30 o 
  -8   4  15     1181.89     1209.62    111.51 o 
  -6   4  15      574.36      595.85     94.12 o 
  -4   4  15      284.39      298.42     50.14 o 
  -2   4  15     7436.99     7388.85    169.08 o 
   0   4  15     2563.47     2461.22    100.10 o 
   2   4  15      313.90      404.96     65.66 o 
   4   4  15     4144.41     4177.38    148.11 o 
   6   4  15     1157.96     1084.31    127.86 o 
  -7   5  15     2377.06     2237.11    148.12 o 
  -5   5  15      875.86      956.15     69.27 o 
  -3   5  15     6120.19     5997.69    149.27 o 
  -1   5  15     5624.45     5443.03    144.00 o 
   1   5  15      708.73      716.64     62.56 o 
   3   5  15     6353.63     6384.67    180.18 o 
   5   5  15     1363.52     1373.52    111.64 o 
  -8   6  15     1281.18     1308.75    469.01 o 
  -6   6  15     1920.65     2005.00    222.78 o 
  -4   6  15     1493.84     1609.87    100.91 o 
  -2   6  15     6444.75     6208.33    152.54 o 
   0   6  15     4081.62     3944.67    150.05 o 
   2   6  15     3216.17     2991.30    111.43 o 
   4   6  15     3131.03     3106.64    129.84 o 
   6   6  15     1275.54     1498.47    196.98 o 
  -7   7  15       80.53       -6.80     66.08 o 
  -5   7  15     8138.99     8295.72    241.98 o 
  -3   7  15        6.31      -37.28     44.66 o 
  -1   7  15      874.91      802.05     80.35 o 
   1   7  15    14402.35    13648.34    275.64 o 
   3   7  15       33.87      -34.18     46.57 o 
   5   7  15      838.30      817.78    122.67 o 
  -6   8  15      416.06      429.14    145.39 o 
  -4   8  15      100.38       63.85     54.83 o 
  -2   8  15     4315.31     4373.55    154.55 o 
   0   8  15      951.22     1045.27     91.90 o 
   2   8  15      119.21       33.57     52.20 o 
   4   8  15     2384.17     2034.31    133.70 o 
  -7   9  15     1234.45     1327.41    148.69 o 
  -5   9  15       30.25        1.14     76.54 o 
  -3   9  15     1588.63     1763.02    109.67 o 
  -1   9  15     4564.99     4591.85    158.26 o 
   1   9  15      164.89      184.33     57.97 o 
   3   9  15     1879.25     1902.37    126.93 o 
   5   9  15     1840.99     1972.50    180.57 o 
  -6  10  15     3495.88     3603.42    435.00 o 
  -4  10  15     4898.85     5118.82    179.96 o 
  -2  10  15       47.55      -25.30     44.99 o 
   0  10  15     8753.43     8842.37    221.66 o 
   2  10  15     4310.20     4421.25    157.54 o 
   4  10  15       17.22      -14.35     50.80 o 
  -5  11  15        1.24      -12.52     55.18 o 
  -3  11  15     5757.36     5686.45    175.68 o 
  -1  11  15     2548.09     2675.21    127.70 o 
   1  11  15        4.70       47.76     51.45 o 
   3  11  15     4484.67     4855.96    167.77 o 
  -4  12  15       61.04       28.84     52.94 o 
  -2  12  15      937.29      855.01     84.26 o 
   0  12  15      142.82      174.26     58.27 o 
   2  12  15      231.16      195.62     60.67 o 
  -5  13  15      315.45      232.04     72.45 o 
  -3  13  15     1336.37     1257.57    128.28 o 
  -1  13  15     2107.99     2079.43    119.72 o 
   1  13  15      372.52      322.76     68.46 o 
   3  13  15     1809.87     1813.07    113.26 o 
  -4  14  15     1286.02     1426.67     99.91 o 
  -2  14  15       90.69      175.65     62.62 o 
   0  14  15     4032.51     4227.90    158.39 o 
   2  14  15     1807.14     2060.24    134.63 o 
  -3  15  15     1123.14     1130.78     94.22 o 
  -1  15  15     2545.50     2692.35    128.35 o 
   1  15  15       47.92       77.65     87.04 o 
  -8   0  16     3249.13     3292.12    186.54 o 
  -6   0  16     2666.56     2744.83    163.27 o 
  -4   0  16      270.01      295.83     82.46 o 
  -2   0  16    15211.96    14851.25    439.69 o 
   0   0  16     4636.12     4502.39    216.39 o 
   2   0  16      265.39      225.84     85.46 o 
   4   0  16     8953.68     9134.99    313.67 o 
   6   0  16     2043.91     1899.47    227.47 o 
  -7   1  16       16.19       86.51     66.27 o 
  -5   1  16     3273.81     3366.30    112.74 o 
  -3   1  16     2887.78     2737.78    120.60 o 
  -1   1  16      387.85      434.85     64.44 o 
   1   1  16     7159.36     6676.92    186.35 o 
   3   1  16     1849.52     1951.56    119.82 o 
   5   1  16       37.60      109.83     78.77 o 
  -8   2  16     1097.93     1034.53    124.79 o 
  -6   2  16        1.88       -7.86     61.08 o 
  -4   2  16     4980.72     5095.67    157.69 o 
  -2   2  16     6771.38     6758.57    186.38 o 
   0   2  16      614.49      613.78     72.55 o 
   2   2  16     3129.64     2856.51    125.87 o 
   4   2  16     3569.07     3350.25    137.48 o 
   6   2  16       28.23      -28.22     72.00 o 
  -7   3  16      443.42      411.92     78.46 o 
  -5   3  16     1876.23     1939.02     91.18 o 
  -3   3  16     2499.33     2669.76    113.39 o 
  -1   3  16     1566.70     1405.85    102.22 o 
   1   3  16     2839.46     2367.85    115.72 o 
   3   3  16     1482.37     1452.77     99.13 o 
   5   3  16      272.68      244.69    102.01 o 
  -8   4  16     3180.83     3097.84    155.27 o 
  -6   4  16     2349.54     2311.73    125.90 o 
  -4   4  16        9.69       75.55     40.95 o 
  -2   4  16    21952.12    22346.46    364.02 o 
   0   4  16     2124.64     2024.75    112.37 o 
   2   4  16      292.98      120.20     51.15 o 
   4   4  16     9867.17     9790.56    259.61 o 
  -7   5  16       32.87       39.49     72.73 o 
  -5   5  16     5774.80     5995.35    151.24 o 
  -3   5  16     3884.92     3962.80    124.54 o 
  -1   5  16       37.01      -33.03     33.03 o 
   1   5  16    10448.06    10061.94    231.66 o 
   3   5  16     2815.07     2783.10    149.27 o 
   5   5  16      203.04       30.99    109.04 o 
  -6   6  16      798.98      833.10    137.18 o 
  -4   6  16     1147.40     1210.92     95.11 o 
  -2   6  16     2654.04     2512.26    123.20 o 
   0   6  16     1253.99     1122.89     77.58 o 
   2   6  16     1366.65     1350.75     96.20 o 
   4   6  16     1550.22     1554.30    101.90 o 
  -7   7  16     2322.39     2571.38    420.93 o 
  -5   7  16      393.08      558.05     83.69 o 
  -3   7  16      464.06      456.69     69.63 o 
  -1   7  16     7245.28     7543.77    201.97 o 
   1   7  16     1013.66      975.91     87.86 o 
   3   7  16      595.38      486.61    138.45 o 
   5   7  16     3523.47     3487.06    307.20 o 
  -6   8  16      878.98      916.40    135.13 o 
  -4   8  16     6958.33     7154.85    194.80 o 
  -2   8  16       41.43       -3.27     49.62 o 
   0   8  16     4036.88     4116.68    157.05 o 
   2   8  16     5485.61     5294.60    218.66 o 
   4   8  16       18.35      101.30     92.41 o 
  -7   9  16      193.06      165.43     92.40 o 
  -5   9  16     1500.99     1697.06    164.89 o 
  -3   9  16     1346.22     1351.75     98.46 o 
  -1   9  16      862.70      943.48     88.73 o 
   1   9  16     2851.26     2893.65    132.18 o 
   3   9  16      608.56      560.22     96.12 o 
  -6  10  16       36.62      265.30     92.81 o 
  -4  10  16     1269.54     1258.65     97.33 o 
  -2  10  16     3206.73     3228.84    138.84 o 
   0  10  16        8.66      -44.68     45.69 o 
   2  10  16     1096.86     1110.18     97.89 o 
   4  10  16     2330.61     2598.28    152.66 o 
  -5  11  16       13.71      -52.35     52.35 o 
  -3  11  16      662.17      683.15     88.34 o 
  -1  11  16     3526.20     3532.48    145.53 o 
   1  11  16       25.36       53.30     53.63 o 
   3  11  16      428.75      336.89     89.25 o 
  -4  12  16     5640.15     6193.71    187.92 o 
  -2  12  16      449.86      494.60     72.58 o 
   0  12  16     1188.83     1231.48    100.22 o 
   2  12  16     6549.64     6662.19    271.80 o 
  -3  13  16     1069.94     1111.46    100.50 o 
  -1  13  16     5287.56     5536.34    179.03 o 
   1  13  16      163.52      123.78     58.90 o 
  -2  14  16      584.10      661.25     83.21 o 
   0  14  16      910.89      943.09     93.24 o 
  -1  15  16      755.24      993.89    127.86 o 
  -7   1  17      183.09      296.73     81.47 o 
  -5   1  17     5166.16     5404.07    190.91 o 
  -3   1  17     6142.91     6035.42    177.39 o 
  -1   1  17      758.91      737.28     77.92 o 
   1   1  17    10965.58     9933.90    232.68 o 
   3   1  17     2256.39     2032.20    114.17 o 
   5   1  17       50.68       36.50    196.98 o 
  -8   2  17     1240.05     1349.35    197.55 o 
  -6   2  17     6232.31     6446.97    422.11 o 
  -4   2  17      394.65      462.81     65.45 o 
  -2   2  17     5237.59     5450.70    242.69 o 
   0   2  17    17143.91    15813.38    301.22 o 
   2   2  17       44.05       76.88    109.01 o 
   4   2  17     3287.43     3149.62    134.04 o 
  -7   3  17       27.81       -9.75     54.56 o 
  -5   3  17     1662.97     1715.24    100.85 o 
  -3   3  17     8334.08     8404.94    208.31 o 
  -1   3  17       61.88       67.44     43.61 o 
   1   3  17     3629.30     3366.87    136.64 o 
   3   3  17     5656.96     5563.00    176.26 o 
   5   3  17       59.69       28.80    113.73 o 
  -6   4  17     1190.49     1275.93    103.51 o 
  -4   4  17     2779.96     2904.57    109.47 o 
  -2   4  17      128.94       81.28     55.74 o 
   0   4  17     3572.47     3484.94    141.72 o 
   2   4  17     3923.85     3512.76    139.90 o 
   4   4  17      315.00      285.64     66.41 o 
  -7   5  17     3280.44     3494.13    329.48 o 
  -5   5  17      119.05       88.47     51.26 o 
  -3   5  17      554.83      586.61     62.06 o 
  -1   5  17    10465.38     9919.82    261.64 o 
   1   5  17        7.41       15.35     73.11 o 
   3   5  17      903.00      916.91    152.31 o 
   5   5  17     2778.85     2771.44    192.01 o 
  -6   6  17     2253.80     2070.23    169.11 o 
  -4   6  17     2234.02     2282.35    137.08 o 
  -2   6  17     4471.90     4719.56    167.60 o 
   0   6  17     3522.04     3281.35    250.23 o 
   2   6  17     2205.67     1940.82    132.43 o 
   4   6  17     2388.43     2296.29    141.20 o 
  -7   7  17       63.13      165.36     88.14 o 
  -5   7  17     3011.48     3205.91    157.76 o 
  -3   7  17     4607.77     4855.46    165.48 o 
  -1   7  17      367.83      325.07     64.44 o 
   1   7  17     5639.12     5253.57    203.45 o 
   3   7  17     2170.09     2306.93    139.21 o 
  -6   8  17      594.75      686.99    121.07 o 
  -4   8  17     1368.74     1385.17    100.49 o 
  -2   8  17      122.63       37.05     61.74 o 
   0   8  17     1744.22     1821.02    111.81 o 
   2   8  17     2464.58     2518.29    148.06 o 
   4   8  17      247.74      264.16     74.07 o 
  -5   9  17     1063.67     1031.75    106.90 o 
  -3   9  17       16.52       93.65     55.61 o 
  -1   9  17     4814.28     4832.58    173.79 o 
   1   9  17     1412.27     1510.13    106.48 o 
   3   9  17       12.84       27.47     66.33 o 
  -6  10  17       93.77      145.39    138.36 o 
  -4  10  17     6752.48     7051.84    200.38 o 
  -2  10  17     1189.90     1288.53     98.62 o 
   0  10  17      222.39       95.06     95.43 o 
   2  10  17     8964.92     9381.32    401.56 o 
  -5  11  17       46.35       30.47     77.39 o 
  -3  11  17      311.37      385.87     90.37 o 
  -1  11  17     5865.91     5951.53    185.64 o 
   1  11  17       52.40       13.38     51.93 o 
   3  11  17      847.65      758.03    100.66 o 
  -4  12  17      332.04      264.41     89.53 o 
  -2  12  17      299.28      278.37     64.85 o 
   0  12  17      127.91       -7.91     52.15 o 
   2  12  17       20.26       -8.34     49.53 o 
  -3  13  17      105.75      130.62     59.29 o 
  -1  13  17     2769.34     2871.38    136.77 o 
   1  13  17        2.25      -54.98     54.98 o 
  -2  14  17      998.15     1007.52     95.50 o 
   0  14  17       25.20        0.26    126.63 o 
  -4   0  18     2917.21     3039.51    181.59 o 
  -2   0  18      196.41      224.33    131.32 o 
   0   0  18    14200.52    13298.37    477.21 o 
   2   0  18     1132.83     1287.29    168.84 o 
   4   0  18      320.29      279.90     96.91 o 
  -7   1  18       80.74      143.56     68.68 o 
  -5   1  18      543.31      584.26     71.74 o 
  -3   1  18    10860.95    10936.99    306.32 o 
  -1   1  18        7.49       15.03     45.31 o 
   1   1  18       74.31       62.64     67.70 o 
   3   1  18     8540.87     8433.01    217.90 o 
   5   1  18       12.38       -3.22    352.93 o 
  -6   2  18     1607.34     1555.12    165.32 o 
  -4   2  18     1213.21     1315.08     91.61 o 
  -2   2  18        4.38       20.17     45.50 o 
   0   2  18      959.78      961.57     87.93 o 
   2   2  18     2634.91     2403.57    122.57 o 
   4   2  18       89.13      206.88     60.71 o 
  -7   3  18      577.67      599.00    139.53 o 
  -5   3  18      719.97      782.34     77.76 o 
  -3   3  18     1340.80     1289.30     95.27 o 
  -1   3  18     3002.81     2812.96    126.11 o 
   1   3  18     3346.80     3182.13    144.55 o 
   3   3  18     1337.52     1460.05    149.61 o 
   5   3  18      892.82      986.18    135.13 o 
  -6   4  18     6285.58     6983.85    361.95 o 
  -4   4  18        0.25      101.46     47.76 o 
  -2   4  18     3936.62     3790.23    146.22 o 
   0   4  18    16895.67    16291.80    309.22 o 
   2   4  18      175.94      191.91     57.88 o 
   4   4  18     2832.56     2748.28    130.01 o 
  -7   5  18      110.34      131.32    112.56 o 
  -5   5  18      153.64       98.42     58.63 o 
  -3   5  18     7312.91     7269.43    194.90 o 
  -1   5  18      576.58      594.76     73.94 o 
   1   5  18      929.61      950.51     98.38 o 
   3   5  18     7650.86     7358.90    202.41 o 
  -6   6  18      805.95      786.59    126.45 o 
  -4   6  18       40.63      120.95     54.41 o 
  -2   6  18     1317.73     1513.51    142.93 o 
   0   6  18     4232.28     4178.57    255.98 o 
   2   6  18       29.29       40.01     76.79 o 
   4   6  18      721.21      649.11     92.88 o 
  -5   7  18     2335.52     2498.47    146.39 o 
  -3   7  18      356.56      378.12     85.63 o 
  -1   7  18     5080.03     4998.53    198.38 o 
   1   7  18     1645.90     1658.12    197.83 o 
   3   7  18      404.57      330.05    119.80 o 
  -6   8  18      129.16       78.27     85.38 o 
  -4   8  18     6638.63     6774.88    198.30 o 
  -2   8  18     1931.61     2012.03    115.33 o 
   0   8  18      141.80      233.83     73.12 o 
   2   8  18     5191.89     4899.91    202.74 o 
   4   8  18      975.92     1226.45    194.64 o 
  -5   9  18      842.57     1075.94    109.11 o 
  -3   9  18     2612.24     2905.05    153.67 o 
  -1   9  18      239.27      224.42     60.57 o 
   1   9  18      982.98     1037.93    111.40 o 
   3   9  18     1009.51      905.38    103.87 o 
  -4  10  18      241.08      175.15     62.65 o 
  -2  10  18        1.42       13.52     66.50 o 
   0  10  18      642.62      581.55     92.65 o 
   2  10  18      914.59     1043.01    112.93 o 
  -5  11  18      925.18     1034.48    110.34 o 
  -3  11  18      219.17      193.93    108.31 o 
  -1  11  18     3239.24     3440.12    147.99 o 
   1  11  18     2461.13     2629.04    151.78 o 
  -4  12  18      941.26     1020.81     95.21 o 
  -2  12  18     4405.91     4695.73    195.30 o 
   0  12  18      221.33      337.74     72.10 o 
  -3  13  18       45.87      202.90     65.95 o 
  -1  13  18     3343.70     3362.61    169.14 o 
  -7   1  19      232.15      175.25     76.45 o 
  -5   1  19       56.64      140.87     53.22 o 
  -3   1  19     8348.67     8743.62    217.00 o 
  -1   1  19       67.26      127.23     52.48 o 
   1   1  19       50.15      111.91     95.79 o 
   3   1  19     5437.99     5370.25    191.28 o 
  -6   2  19     2849.61     3039.16    274.37 o 
  -4   2  19     2314.40     2495.88    117.08 o 
  -2   2  19      164.80      242.08     60.17 o 
   0   2  19     7625.88     7232.89    200.49 o 
   2   2  19     2663.97     2569.09    127.46 o 
   4   2  19       44.58      106.57     56.74 o 
  -7   3  19     1951.29     1768.71    148.07 o 
  -5   3  19      655.71      689.43    105.94 o 
  -3   3  19     5586.55     5757.98    180.34 o 
  -1   3  19     4631.62     4344.43    154.52 o 
   1   3  19      977.50      924.39     85.21 o 
   3   3  19     5521.95     5539.06    178.22 o 
  -6   4  19      791.98      879.78    218.09 o 
  -4   4  19       43.30       38.48     47.14 o 
  -2   4  19     1329.42     1433.67    104.59 o 
   0   4  19     2627.82     2619.02    129.30 o 
   2   4  19       20.03       12.03     48.74 o 
   4   4  19      787.75      797.31     89.08 o 
  -5   5  19     2232.03     2572.71    176.59 o 
  -3   5  19      316.31      229.63     79.00 o 
  -1   5  19     2931.85     2985.63    158.33 o 
   1   5  19     1770.13     1775.93    108.49 o 
   3   5  19       31.66      -13.07     55.82 o 
  -6   6  19     1597.12     1660.28    222.78 o 
  -4   6  19     1550.10     1683.22    127.49 o 
  -2   6  19     1876.54     2021.24    139.44 o 
   0   6  19     2628.53     2765.33    200.50 o 
   2   6  19     1394.69     1394.81    119.86 o 
   4   6  19     1446.65     1482.04    149.13 o 
  -5   7  19       92.90      134.95     86.18 o 
  -3   7  19     6494.46     6447.94    226.89 o 
  -1   7  19      259.86      168.09     70.33 o 
   1   7  19      199.96       92.93     79.39 o 
   3   7  19     4644.98     4777.28    197.44 o 
  -6   8  19      703.15      717.58    185.26 o 
  -4   8  19      370.70      303.89     99.72 o 
  -2   8  19      888.06     1013.19    108.30 o 
   0   8  19     1591.70     1619.44    150.66 o 
   2   8  19      201.29       47.93     66.64 o 
  -5   9  19     2316.93     2672.91    151.69 o 
  -3   9  19       19.25      -40.88     60.32 o 
  -1   9  19       27.74      117.53     65.34 o 
   1   9  19     4793.54     4945.85    331.59 o 
  -4  10  19     1008.80      989.91     93.67 o 
  -2  10  19     5184.71     4949.75    262.96 o 
   0  10  19       97.08       15.00     59.76 o 
   2  10  19     1531.58     1636.17    132.78 o 
  -3  11  19        1.83      -51.05     83.60 o 
  -1  11  19     3211.34     3285.91    170.56 o 
   1  11  19     1943.91     1624.97    129.64 o 
  -2  12  19        3.83       18.15     54.27 o 
   0  12  19      836.92      871.94    129.24 o 
  -6   0  20     1724.94     1805.67    227.47 o 
  -4   0  20    11164.80    11392.76    351.87 o 
  -2   0  20       92.14       -2.59     62.42 o 
   0   0  20     3551.67     3146.52    187.37 o 
   2   0  20     8639.40     8380.53    315.85 o 
   4   0  20      259.39      306.71    100.23 o 
  -7   1  20     2098.37     1965.37    158.35 o 
  -5   1  20      151.68      194.67     55.37 o 
  -3   1  20     1790.73     1949.87    111.30 o 
  -1   1  20     5703.02     5361.42    170.55 o 
   1   1  20       93.16       87.08     52.02 o 
   3   1  20     1320.96     1464.12    104.59 o 
  -6   2  20     1214.79     1257.98    131.14 o 
  -4   2  20      126.33      150.22     53.58 o 
  -2   2  20     1597.17     1515.30    101.88 o 
   0   2  20     2067.29     2143.22    130.99 o 
   2   2  20       30.04       24.81     61.94 o 
   4   2  20      583.31      593.41    120.50 o 
  -5   3  20      259.21      290.86     64.29 o 
  -3   3  20     1313.40     1323.50     96.48 o 
  -1   3  20      886.46      813.11     81.83 o 
   1   3  20      885.64      866.38     85.46 o 
   3   3  20     1010.93      965.59     92.72 o 
  -6   4  20     2264.14     2513.87    267.33 o 
  -4   4  20     2240.24     2390.73    117.82 o 
  -2   4  20       48.72      -20.53     62.11 o 
   0   4  20     7219.12     6975.45    195.86 o 
   2   4  20     1732.78     1688.99    106.73 o 
  -5   5  20       51.25       99.66     82.86 o 
  -3   5  20     1128.13     1139.75    109.12 o 
  -1   5  20     5934.02     6118.35    217.97 o 
   1   5  20      157.45      200.38     70.26 o 
   3   5  20     1586.10     1630.04    129.14 o 
  -6   6  20       87.87      -91.46     91.46 o 
  -4   6  20     1223.46     1056.71    111.83 o 
  -2   6  20     1487.21     1490.80    152.84 o 
   0   6  20       74.24       99.00     59.70 o 
   2   6  20     1520.86     1554.15    126.56 o 
  -5   7  20     3954.71     4664.26    347.06 o 
  -3   7  20      472.49      531.36     93.06 o 
  -1   7  20       88.81       24.88     59.87 o 
   1   7  20     5338.37     5319.76    214.20 o 
   3   7  20       48.94       91.90     78.75 o 
  -4   8  20     2095.49     2125.44    144.67 o 
  -2   8  20     4540.77     4857.71    200.75 o 
   0   8  20      101.17      112.37     77.89 o 
   2   8  20     2350.52     2134.70    143.34 o 
  -3   9  20     1854.63     1799.59    199.76 o 
  -1   9  20      889.19      723.01    103.05 o 
   1   9  20      738.46      965.80    112.74 o 
  -4  10  20      135.09       29.99     68.42 o 
  -2  10  20      330.42      417.47    145.35 o 
   0  10  20      953.64      886.75    108.96 o 
  -3  11  20      379.36      381.97     87.22 o 
  -1  11  20      121.99      108.41     73.01 o 
  -5   1  21       10.57       79.84     59.23 o 
  -3   1  21     2030.09     2309.96    125.54 o 
  -1   1  21     3720.71     3368.30    139.48 o 
   1   1  21       30.62      134.21     63.82 o 
   3   1  21     1688.73     1660.95    113.93 o 
  -6   2  21      696.67      571.68    100.09 o 
  -4   2  21     6829.14     7404.26    209.47 o 
  -2   2  21      718.07      787.65     84.62 o 
   0   2  21     1223.07     1143.29     91.89 o 
   2   2  21     8231.06     8184.59    275.99 o 
  -5   3  21      561.65      614.96     88.60 o 
  -3   3  21       41.04      -16.58     62.28 o 
  -1   3  21     8960.26     9009.81    224.03 o 
   1   3  21      255.81      265.02     75.14 o 
   3   3  21        2.66      -33.89     56.49 o 
  -6   4  21      165.48       98.49    121.94 o 
  -4   4  21     1577.92     1762.34    123.79 o 
  -2   4  21      812.28      776.09    100.56 o 
   0   4  21      369.72      375.93     65.92 o 
   2   4  21     2010.28     2054.14    120.09 o 
  -5   5  21     2900.95     3391.80    203.45 o 
  -3   5  21      205.45      159.17     68.90 o 
  -1   5  21      708.19      826.48    119.63 o 
   1   5  21     3522.45     3301.97    170.04 o 
  -4   6  21     1858.72     2192.83    166.87 o 
  -2   6  21     1462.52     1553.99    126.88 o 
   0   6  21     3328.69     3398.14    169.91 o 
   2   6  21     1472.87     1291.71    118.93 o 
  -5   7  21       36.36      182.91    110.22 o 
  -3   7  21     1293.96     1410.65    152.55 o 
  -1   7  21     2727.04     2801.07    270.58 o 
   1   7  21       69.49      -51.38     70.15 o 
  -4   8  21     1139.87     1344.39    124.39 o 
  -2   8  21      307.75      308.08     80.60 o 
   0   8  21      288.60      472.85    105.79 o 
  -3   9  21     2744.15     2866.83    160.20 o 
  -1   9  21      190.51      206.84    101.59 o 
  -2  10  21     3487.67     3927.42    184.25 o 
  -4   0  22     4732.84     4738.76    306.03 o 
  -2   0  22     5962.31     5561.15    246.14 o 
   0   0  22      193.25      195.69     71.77 o 
   2   0  22     7141.48     6885.51    285.08 o 
  -5   1  22      507.89      626.76     85.82 o 
  -3   1  22       37.01      100.17     54.18 o 
  -1   1  22     5515.75     5386.61    173.99 o 
   1   1  22     1218.53     1311.54     99.09 o 
  -4   2  22      754.36      851.39     84.74 o 
  -2   2  22      163.72      188.36     67.81 o 
   0   2  22       94.65       54.18     52.10 o 
   2   2  22      464.26      614.12    122.19 o 
  -5   3  22      295.51      281.90     97.66 o 
  -3   3  22      703.67      804.05     86.04 o 
  -1   3  22      410.32      449.57     70.61 o 
   1   3  22      244.83      236.56     67.08 o 
  -4   4  22     3702.27     4158.34    178.50 o 
  -2   4  22      383.37      424.47     83.92 o 
   0   4  22      425.36      375.72     82.33 o 
   2   4  22     3542.46     3461.98    171.82 o 
  -5   5  22      869.08     1062.20    134.04 o 
  -3   5  22       12.15       55.90     64.18 o 
  -1   5  22     2455.75     2522.18    146.59 o 
   1   5  22      707.10      476.67     89.15 o 
  -4   6  22     1137.52     1313.45    119.46 o 
  -2   6  22      257.18      189.91     72.78 o 
   0   6  22     3385.78     3200.84    166.87 o 
  -3   7  22     2313.07     2421.87    238.91 o 
  -1   7  22       47.13      -20.57     58.46 o 
   1   7  22      829.06      640.19    166.50 o 
  -2   8  22     3730.23     4309.41    237.74 o 
  -5   1  23      425.89      650.92    111.10 o 
  -3   1  23       57.05       25.46     53.82 o 
  -1   1  23     2106.70     2008.46    115.17 o 
   1   1  23      355.99      467.58     72.54 o 
  -4   2  23     1417.25     1508.92    112.68 o 
  -2   2  23     3785.15     3945.88    199.36 o 
   0   2  23       15.42       20.27     48.36 o 
  -3   3  23      508.05      540.12     90.71 o 
  -1   3  23     1354.54     1288.34     98.24 o 
   1   3  23     4159.87     4042.56    183.44 o 
  -4   4  23       40.78        6.53     86.90 o 
  -2   4  23      782.88      726.42     99.71 o 
   0   4  23      817.71      832.80    100.99 o 
  -3   5  23     1302.55     1425.11    120.03 o 
  -1   5  23        5.64       40.81     59.95 o 
  -2   6  23      905.23      840.79    104.18 o 
  -2   0  24     9002.67     9944.98    338.07 o 
   0   0  24      393.61      397.64     99.33 o 
  -3   1  24      133.95      211.23     82.93 o 
  -1   1  24      409.32      430.03     68.89 o 
  -2   2  24       56.68      178.83     56.39 o 
   0   2  24       94.72      102.88     77.72 o 
  -3   3  24      303.72      152.18     71.16 o 
  -1   3  24      838.35      769.91    101.34 o 
  -2   4  24     1352.55     1435.06    120.76 o 
                                                 
